# Supplementary material for: 1,3-Bis(3,5-dimethyl­phen­yl)-5-methyl­benzene
Source: Acta Crystallogr Sect E Struct Rep Online. 2010 Jun 26;66(Pt 7):o1840. doi: 10.1107/S1600536810024013 (PMC3006812; doi:10.1107/S1600536810024013)
Supplement: Supplementary file 1 [file e-66-o1840-sup1.cif]

##############################################################################
###                                                                        ###
###        Electronic paper (Acta Crystallographica Section E)             ###
###                                                                        ###
##############################################################################
#                                                                            #
# This CIF contains the data in a paper accepted for publication in Acta     #
# Crystallographica Section E. It conforms to the requirements of Notes      #
# for Authors for Section E, and has been peer reviewed under the auspices   #
# of the IUCr Commission on Journals.                                        #
#                                                                            #
# Full details of the Crystallographic Information File format               #
# are given in the paper "The Crystallographic Information File (CIF):       #
# a New Standard Archive File for Crystallography" by S. R. Hall, F. H.      #
# Allen and I. D. Brown [Acta Cryst. (1991), A47, 655-685].                  #
#                                                                            #
# The current version of the core CIF dictionary is obtainable from          #
# ftp://ftp.iucr.org/pub/cif_core.dic. The current version number is 2.4.    #
#                                                                            #
# Software is freely available for graphical display of the structure(s) in  #
# this CIF.  For information consult the CIF home page http://www.iucr.org/  #
# cif/home.html                                                              #
#                                                                            #
# This file may be used for bona fide research purposes within the           #
# scientific community so long as proper attribution is given to the journal # 
# article from which it was obtained.                                        #
#                                                                            #
##############################################################################
                                             
data_global
_audit_creation_method     'form.cif (version 2.0)'
_journal_data_validation_number     ?
_journal_date_recd_electronic     2010-05-27
_journal_date_accepted     2010-06-21
_journal_name_full     'Acta Crystallographica, Section E'
_journal_year     2010
_journal_volume     66
_journal_issue      7
_journal_page_first     o1840
_journal_page_last     o1840
_journal_paper_category     QO
_journal_coeditor_code     RZ2458
_publ_contact_author_name     'Dr. Ke-Wei Lei'
_publ_contact_author_address
;
State Key Laboratory Base of Novel Functional Materials and Preparation Science
Institute of Solid Materials Chemistry
Faculty of Materials Science and Chemical Engineering
Ningbo University
Ningbo 315211
People's Republic of China
;
_publ_contact_author_email     'leikeweipublic@hotmail.com'
_publ_contact_author_fax     '86 574 87600791'
_publ_contact_author_phone     '86 574 87600791'
_publ_section_title
;
1,3-Bis(3,5-dimethylphenyl)-5-methylbenzene
;
loop_
    _publ_author_name
    _publ_author_footnote
    _publ_author_address
    'Ke-Wei Lei' ?
;
State Key Laboratory Base of Novel Functional Materials and Preparation Science
Institute of Solid Materials Chemistry
Faculty of Materials Science and Chemical Engineering
Ningbo University
Ningbo 315211
People's Republic of China
;
    'Dong-Guo Xia' ?
;
State Key Laboratory Base of Novel Functional Materials and Preparation Science
Institute of Solid Materials Chemistry
Faculty of Materials Science and Chemical Engineering
Ningbo University
Ningbo 315211
People's Republic of China
;
    'Jie Li' ?
;
State Key Laboratory Base of Novel Functional Materials and Preparation Science
Institute of Solid Materials Chemistry
Faculty of Materials Science and Chemical Engineering
Ningbo University
Ningbo 315211
People's Republic of China
;
_publ_section_synopsis     .
data_I
_audit_creation_method     SHELXL-97
_chemical_name_systematic
;
1,3-Bis(3,5-dimethylphenyl)-5-methylbenzene
;
_chemical_name_common     ?
_chemical_formula_moiety     'C23 H24'
_chemical_formula_sum     'C23 H24'
_chemical_formula_iupac     'C23 H24'
_chemical_formula_weight     300.42
_chemical_melting_point     ?
_symmetry_cell_setting     monoclinic
_symmetry_space_group_name_H-M     'P 21/c'
_symmetry_space_group_name_Hall     '-P 2ybc'
loop_
    _symmetry_equiv_pos_as_xyz
    'x, y, z'
    '-x, y+1/2, -z+1/2'
    '-x, -y, -z'
    'x, -y-1/2, z-1/2'
_cell_length_a     14.955(2)
_cell_length_b     7.6081(12)
_cell_length_c     16.207(2)
_cell_angle_alpha     90.00
_cell_angle_beta     106.839(2)
_cell_angle_gamma     90.00
_cell_volume     1765.0(5)
_cell_formula_units_Z     4
_cell_measurement_reflns_used     4929
_cell_measurement_theta_min     2.60
_cell_measurement_theta_max     27.45
_cell_measurement_temperature     296(2)
_exptl_crystal_description     block
_exptl_crystal_colour     colourless
_exptl_crystal_size_max     0.48
_exptl_crystal_size_mid     0.42
_exptl_crystal_size_min     0.37
_exptl_crystal_density_diffrn     1.131
_exptl_crystal_density_meas     ?
_exptl_crystal_density_method     'not measured'
_exptl_crystal_F_000     648
_exptl_absorpt_coefficient_mu     0.063
_exptl_absorpt_correction_type     multi-scan
_exptl_absorpt_process_details     '(SADABS; Sheldrick, 2000)'
_exptl_absorpt_correction_T_min     0.970
_exptl_absorpt_correction_T_max     0.977
_exptl_special_details
;
;
_diffrn_ambient_temperature     296(2)
_diffrn_radiation_type     MoK\a
_diffrn_radiation_wavelength     0.71073
_diffrn_radiation_source     'fine-focus sealed tube'
_diffrn_radiation_monochromator     graphite
_diffrn_measurement_device_type     'Bruker SMART APEXII'
_diffrn_measurement_method     'phi and omega scans'
_diffrn_detector_area_resol_mean     ?
_diffrn_reflns_number     12155
_diffrn_reflns_av_R_equivalents     0.0300
_diffrn_reflns_av_sigmaI/netI     0.0267
_diffrn_reflns_theta_min     2.63
_diffrn_reflns_theta_max     25.00
_diffrn_reflns_theta_full     25.00
_diffrn_measured_fraction_theta_max     0.996
_diffrn_measured_fraction_theta_full     0.996
_diffrn_reflns_limit_h_min     -17
_diffrn_reflns_limit_h_max     15
_diffrn_reflns_limit_k_min     -9
_diffrn_reflns_limit_k_max     9
_diffrn_reflns_limit_l_min     -19
_diffrn_reflns_limit_l_max     19
_diffrn_standards_number     ?
_diffrn_standards_interval_count     ?
_diffrn_standards_interval_time     ?
_diffrn_standards_decay_%     ?
_refine_special_details
;
Refinement of <i>F</i>^2^ against ALL reflections. The weighted <i>R</i>-factor
<i>wR</i> and goodness of fit <i>S</i> are based on <i>F</i>^2^, conventional
<i>R</i>-factors <i>R</i> are based on <i>F</i>, with <i>F</i> set to zero for
negative <i>F</i>^2^. The threshold expression of <i>F</i>^2^ >
\s(<i>F</i>^2^) is used only for calculating <i>R</i>-factors(gt) <i>etc</i>.
and is not relevant to the choice of reflections for refinement.
<i>R</i>-factors based on <i>F</i>^2^ are statistically about twice as large
as those based on <i>F</i>, and <i>R</i>- factors based on ALL data will be
even larger.
;
_reflns_number_total     3087
_reflns_number_gt     2485
_reflns_threshold_expression     I>2sigma(I)
_refine_ls_structure_factor_coef     Fsqd
_refine_ls_matrix_type     full
_refine_ls_R_factor_all     0.0564
_refine_ls_R_factor_gt     0.0439
_refine_ls_wR_factor_gt     0.1211
_refine_ls_wR_factor_ref     0.1328
_refine_ls_goodness_of_fit_ref     1.037
_refine_ls_restrained_S_all     1.037
_refine_ls_number_reflns     3087
_refine_ls_number_parameters     213
_refine_ls_number_restraints     0
_refine_ls_hydrogen_treatment     constr
_refine_ls_weighting_scheme     calc
_refine_ls_weighting_details
         'calc w=1/[\s^2^(Fo^2^)+(0.0676P)^2^+0.6595P] where P=(Fo^2^+2Fc^2^)/3'
_atom_sites_solution_hydrogens     geom
_atom_sites_solution_primary     direct
_atom_sites_solution_secondary     difmap
_refine_ls_shift/su_max     0.000
_refine_ls_shift/su_mean     0.000
_refine_diff_density_max     0.255
_refine_diff_density_min     -0.190
_refine_ls_extinction_method     none
_refine_ls_extinction_coef     ?
loop_
    _atom_type_symbol
    _atom_type_description
    _atom_type_scat_dispersion_real
    _atom_type_scat_dispersion_imag
    _atom_type_scat_source
    'C' 'C' 0.0033 0.0016
                         'International Tables Vol C Tables 4.2.6.8 and 6.1.1.4'
    'H' 'H' 0.0000 0.0000
                         'International Tables Vol C Tables 4.2.6.8 and 6.1.1.4'
_computing_data_collection     'APEX2 (Bruker, 2007)'
_computing_cell_refinement     'SAINT (Bruker, 2007)'
_computing_data_reduction     'SAINT (Bruker, 2007)'
_computing_structure_solution     'SHELXS97 (Sheldrick, 2008)'
_computing_structure_refinement     'SHELXL97 (Sheldrick, 2008)'
_computing_molecular_graphics     'SHELXTL (Sheldrick, 2008)'
_computing_publication_material     'SHELXTL (Sheldrick, 2008)'
loop_
    _atom_site_type_symbol
    _atom_site_label
    _atom_site_fract_x
    _atom_site_fract_y
    _atom_site_fract_z
    _atom_site_U_iso_or_equiv
    _atom_site_adp_type
    _atom_site_calc_flag
    _atom_site_refinement_flags
    _atom_site_occupancy
    _atom_site_disorder_assembly
    _atom_site_disorder_group
    C C1 0.28892(13) 0.9286(3) -0.18056(11) 0.0430(5) Uani d . 1 . .
    H H1A 0.3479 0.9757 -0.1822 0.064 Uiso calc R 1 . .
    H H1B 0.2406 1.0136 -0.2032 0.064 Uiso calc R 1 . .
    H H1C 0.2756 0.8235 -0.2147 0.064 Uiso calc R 1 . .
    C C2 0.29293(12) 0.8859(2) -0.08860(10) 0.0323(4) Uani d . 1 . .
    C C3 0.21125(11) 0.8739(2) -0.06402(10) 0.0317(4) Uani d . 1 . .
    H H3A 0.1544 0.9012 -0.1039 0.038 Uiso calc R 1 . .
    C C4 0.21242(11) 0.8221(2) 0.01890(10) 0.0293(4) Uani d . 1 . .
    C C5 0.29861(11) 0.7810(2) 0.07781(10) 0.0289(4) Uani d . 1 . .
    H H5A 0.3004 0.7432 0.1328 0.035 Uiso calc R 1 . .
    C C6 0.38219(11) 0.7953(2) 0.05594(10) 0.0292(4) Uani d . 1 . .
    C C7 0.37750(11) 0.8499(2) -0.02774(10) 0.0325(4) Uani d . 1 . .
    H H7A 0.4326 0.8623 -0.0429 0.039 Uiso calc R 1 . .
    C C8 0.12366(11) 0.8067(2) 0.04287(10) 0.0290(4) Uani d . 1 . .
    C C9 0.04176(11) 0.7501(2) -0.01771(10) 0.0332(4) Uani d . 1 . .
    H H9A 0.0432 0.7229 -0.0733 0.040 Uiso calc R 1 . .
    C C10 -0.04181(11) 0.7333(2) 0.00311(11) 0.0357(4) Uani d . 1 . .
    C C11 -0.04208(11) 0.7735(2) 0.08674(11) 0.0357(4) Uani d . 1 . .
    H H11A -0.0972 0.7609 0.1017 0.043 Uiso calc R 1 . .
    C C12 0.03733(11) 0.8317(2) 0.14839(11) 0.0329(4) Uani d . 1 . .
    C C13 0.12016(11) 0.8473(2) 0.12570(10) 0.0300(4) Uani d . 1 . .
    H H13A 0.1740 0.8856 0.1667 0.036 Uiso calc R 1 . .
    C C14 -0.12950(12) 0.6743(3) -0.06379(13) 0.0489(5) Uani d . 1 . .
    H H14A -0.1131 0.6047 -0.1066 0.073 Uiso calc R 1 . .
    H H14B -0.1645 0.7753 -0.0906 0.073 Uiso calc R 1 . .
    H H14C -0.1668 0.6052 -0.0367 0.073 Uiso calc R 1 . .
    C C15 0.03426(13) 0.8813(3) 0.23773(12) 0.0474(5) Uani d . 1 . .
    H H15A 0.0840 0.8231 0.2798 0.071 Uiso calc R 1 . .
    H H15B -0.0246 0.8462 0.2451 0.071 Uiso calc R 1 . .
    H H15C 0.0414 1.0063 0.2451 0.071 Uiso calc R 1 . .
    C C16 0.47339(11) 0.7497(2) 0.11903(10) 0.0286(4) Uani d . 1 . .
    C C17 0.48839(11) 0.7751(2) 0.20766(10) 0.0294(4) Uani d . 1 . .
    H H17A 0.4406 0.8217 0.2270 0.035 Uiso calc R 1 . .
    C C18 0.57282(11) 0.7322(2) 0.26727(10) 0.0302(4) Uani d . 1 . .
    C C19 0.64405(11) 0.6637(2) 0.23696(11) 0.0321(4) Uani d . 1 . .
    H H19A 0.7006 0.6331 0.2763 0.039 Uiso calc R 1 . .
    C C20 0.63239(11) 0.6404(2) 0.14940(11) 0.0318(4) Uani d . 1 . .
    C C21 0.54670(11) 0.6821(2) 0.09147(10) 0.0310(4) Uani d . 1 . .
    H H21A 0.5379 0.6646 0.0329 0.037 Uiso calc R 1 . .
    C C22 0.58804(12) 0.7640(3) 0.36219(11) 0.0404(4) Uani d . 1 . .
    H H22A 0.5334 0.8179 0.3708 0.061 Uiso calc R 1 . .
    H H22B 0.6408 0.8403 0.3837 0.061 Uiso calc R 1 . .
    H H22C 0.5996 0.6541 0.3925 0.061 Uiso calc R 1 . .
    C C23 0.71275(12) 0.5809(3) 0.11702(12) 0.0437(5) Uani d . 1 . .
    H H23A 0.7562 0.5144 0.1612 0.066 Uiso calc R 1 . .
    H H23B 0.7437 0.6818 0.1026 0.066 Uiso calc R 1 . .
    H H23C 0.6893 0.5088 0.0668 0.066 Uiso calc R 1 . .
loop_
    _atom_site_aniso_label
    _atom_site_aniso_U_11
    _atom_site_aniso_U_22
    _atom_site_aniso_U_33
    _atom_site_aniso_U_12
    _atom_site_aniso_U_13
    _atom_site_aniso_U_23
    C1 0.0487(11) 0.0466(11) 0.0349(9) -0.0097(9) 0.0141(8) 0.0031(8)
    C2 0.0378(9) 0.0300(8) 0.0302(8) -0.0042(7) 0.0115(7) -0.0003(7)
    C3 0.0308(9) 0.0306(8) 0.0315(8) -0.0005(7) 0.0057(7) 0.0018(7)
    C4 0.0273(8) 0.0286(8) 0.0319(8) -0.0007(6) 0.0086(7) -0.0009(7)
    C5 0.0276(8) 0.0325(8) 0.0279(8) -0.0004(7) 0.0097(7) 0.0009(6)
    C6 0.0283(8) 0.0296(8) 0.0311(8) -0.0014(6) 0.0107(7) -0.0030(7)
    C7 0.0313(9) 0.0340(9) 0.0355(9) -0.0052(7) 0.0150(7) -0.0025(7)
    C8 0.0249(8) 0.0290(8) 0.0321(8) 0.0024(6) 0.0065(7) 0.0045(6)
    C9 0.0288(9) 0.0364(9) 0.0321(9) 0.0005(7) 0.0054(7) 0.0021(7)
    C10 0.0264(9) 0.0331(9) 0.0432(10) 0.0004(7) 0.0033(7) 0.0064(7)
    C11 0.0237(8) 0.0372(9) 0.0482(10) 0.0023(7) 0.0135(7) 0.0081(8)
    C12 0.0286(8) 0.0336(9) 0.0381(9) 0.0046(7) 0.0121(7) 0.0058(7)
    C13 0.0236(8) 0.0322(9) 0.0324(8) 0.0005(6) 0.0054(6) 0.0022(7)
    C14 0.0313(10) 0.0518(12) 0.0549(12) -0.0053(8) -0.0013(8) 0.0052(9)
    C15 0.0397(10) 0.0610(13) 0.0465(11) 0.0018(9) 0.0208(9) -0.0012(9)
    C16 0.0245(8) 0.0300(8) 0.0333(8) -0.0033(6) 0.0118(7) -0.0002(7)
    C17 0.0253(8) 0.0317(8) 0.0349(9) -0.0007(6) 0.0148(7) 0.0000(7)
    C18 0.0274(8) 0.0311(8) 0.0336(9) -0.0031(6) 0.0110(7) 0.0016(7)
    C19 0.0244(8) 0.0316(9) 0.0398(9) -0.0001(6) 0.0084(7) 0.0040(7)
    C20 0.0263(8) 0.0280(8) 0.0445(10) -0.0019(6) 0.0155(7) -0.0024(7)
    C21 0.0289(8) 0.0340(9) 0.0331(8) -0.0042(7) 0.0138(7) -0.0043(7)
    C22 0.0355(10) 0.0521(11) 0.0337(9) 0.0029(8) 0.0104(8) 0.0038(8)
    C23 0.0314(9) 0.0490(11) 0.0554(11) 0.0032(8) 0.0198(8) -0.0073(9)
_geom_special_details
;
All e.s.d.'s (except the e.s.d. in the dihedral angle between two l.s. planes)
are estimated using the full covariance matrix. The cell e.s.d.'s are taken
into account individually in the estimation of e.s.d.'s in distances, angles
and torsion angles; correlations between e.s.d.'s in cell parameters are only
used when they are defined by crystal symmetry. An approximate (isotropic)
treatment of cell e.s.d.'s is used for estimating e.s.d.'s involving l.s.
planes.
;
loop_
    _geom_bond_atom_site_label_1
    _geom_bond_atom_site_label_2
    _geom_bond_site_symmetry_2
    _geom_bond_distance
    _geom_bond_publ_flag
    C1 C2 . 1.509(2) ?
    C1 H1A . 0.9600 ?
    C1 H1B . 0.9600 ?
    C1 H1C . 0.9600 ?
    C2 C7 . 1.387(2) ?
    C2 C3 . 1.393(2) ?
    C3 C4 . 1.396(2) ?
    C3 H3A . 0.9300 ?
    C4 C5 . 1.399(2) ?
    C4 C8 . 1.492(2) ?
    C5 C6 . 1.399(2) ?
    C5 H5A . 0.9300 ?
    C6 C7 . 1.401(2) ?
    C6 C16 . 1.489(2) ?
    C7 H7A . 0.9300 ?
    C8 C13 . 1.393(2) ?
    C8 C9 . 1.398(2) ?
    C9 C10 . 1.392(2) ?
    C9 H9A . 0.9300 ?
    C10 C11 . 1.391(2) ?
    C10 C14 . 1.508(2) ?
    C11 C12 . 1.385(2) ?
    C11 H11A . 0.9300 ?
    C12 C13 . 1.396(2) ?
    C12 C15 . 1.510(2) ?
    C13 H13A . 0.9300 ?
    C14 H14A . 0.9600 ?
    C14 H14B . 0.9600 ?
    C14 H14C . 0.9600 ?
    C15 H15A . 0.9600 ?
    C15 H15B . 0.9600 ?
    C15 H15C . 0.9600 ?
    C16 C21 . 1.397(2) ?
    C16 C17 . 1.401(2) ?
    C17 C18 . 1.388(2) ?
    C17 H17A . 0.9300 ?
    C18 C19 . 1.397(2) ?
    C18 C22 . 1.508(2) ?
    C19 C20 . 1.390(2) ?
    C19 H19A . 0.9300 ?
    C20 C21 . 1.388(2) ?
    C20 C23 . 1.513(2) ?
    C21 H21A . 0.9300 ?
    C22 H22A . 0.9600 ?
    C22 H22B . 0.9600 ?
    C22 H22C . 0.9600 ?
    C23 H23A . 0.9600 ?
    C23 H23B . 0.9600 ?
    C23 H23C . 0.9600 ?
loop_
    _geom_angle_atom_site_label_1
    _geom_angle_atom_site_label_2
    _geom_angle_atom_site_label_3
    _geom_angle_site_symmetry_1
    _geom_angle_site_symmetry_3
    _geom_angle
    _geom_angle_publ_flag
    C2 C1 H1A . . 109.5 ?
    C2 C1 H1B . . 109.5 ?
    H1A C1 H1B . . 109.5 ?
    C2 C1 H1C . . 109.5 ?
    H1A C1 H1C . . 109.5 ?
    H1B C1 H1C . . 109.5 ?
    C7 C2 C3 . . 118.56(14) ?
    C7 C2 C1 . . 120.78(15) ?
    C3 C2 C1 . . 120.60(15) ?
    C2 C3 C4 . . 121.76(15) ?
    C2 C3 H3A . . 119.1 ?
    C4 C3 H3A . . 119.1 ?
    C3 C4 C5 . . 118.18(14) ?
    C3 C4 C8 . . 120.59(14) ?
    C5 C4 C8 . . 121.21(14) ?
    C6 C5 C4 . . 121.59(14) ?
    C6 C5 H5A . . 119.2 ?
    C4 C5 H5A . . 119.2 ?
    C5 C6 C7 . . 118.08(14) ?
    C5 C6 C16 . . 121.04(14) ?
    C7 C6 C16 . . 120.86(14) ?
    C2 C7 C6 . . 121.78(14) ?
    C2 C7 H7A . . 119.1 ?
    C6 C7 H7A . . 119.1 ?
    C13 C8 C9 . . 118.38(14) ?
    C13 C8 C4 . . 121.21(14) ?
    C9 C8 C4 . . 120.41(14) ?
    C10 C9 C8 . . 121.59(15) ?
    C10 C9 H9A . . 119.2 ?
    C8 C9 H9A . . 119.2 ?
    C11 C10 C9 . . 118.20(15) ?
    C11 C10 C14 . . 121.26(16) ?
    C9 C10 C14 . . 120.54(16) ?
    C12 C11 C10 . . 121.97(15) ?
    C12 C11 H11A . . 119.0 ?
    C10 C11 H11A . . 119.0 ?
    C11 C12 C13 . . 118.58(15) ?
    C11 C12 C15 . . 120.93(15) ?
    C13 C12 C15 . . 120.48(15) ?
    C8 C13 C12 . . 121.27(15) ?
    C8 C13 H13A . . 119.4 ?
    C12 C13 H13A . . 119.4 ?
    C10 C14 H14A . . 109.5 ?
    C10 C14 H14B . . 109.5 ?
    H14A C14 H14B . . 109.5 ?
    C10 C14 H14C . . 109.5 ?
    H14A C14 H14C . . 109.5 ?
    H14B C14 H14C . . 109.5 ?
    C12 C15 H15A . . 109.5 ?
    C12 C15 H15B . . 109.5 ?
    H15A C15 H15B . . 109.5 ?
    C12 C15 H15C . . 109.5 ?
    H15A C15 H15C . . 109.5 ?
    H15B C15 H15C . . 109.5 ?
    C21 C16 C17 . . 118.10(14) ?
    C21 C16 C6 . . 120.92(14) ?
    C17 C16 C6 . . 120.97(14) ?
    C18 C17 C16 . . 121.62(14) ?
    C18 C17 H17A . . 119.2 ?
    C16 C17 H17A . . 119.2 ?
    C17 C18 C19 . . 118.39(15) ?
    C17 C18 C22 . . 120.69(14) ?
    C19 C18 C22 . . 120.90(15) ?
    C20 C19 C18 . . 121.59(15) ?
    C20 C19 H19A . . 119.2 ?
    C18 C19 H19A . . 119.2 ?
    C21 C20 C19 . . 118.64(14) ?
    C21 C20 C23 . . 120.27(15) ?
    C19 C20 C23 . . 121.00(15) ?
    C20 C21 C16 . . 121.63(15) ?
    C20 C21 H21A . . 119.2 ?
    C16 C21 H21A . . 119.2 ?
    C18 C22 H22A . . 109.5 ?
    C18 C22 H22B . . 109.5 ?
    H22A C22 H22B . . 109.5 ?
    C18 C22 H22C . . 109.5 ?
    H22A C22 H22C . . 109.5 ?
    H22B C22 H22C . . 109.5 ?
    C20 C23 H23A . . 109.5 ?
    C20 C23 H23B . . 109.5 ?
    H23A C23 H23B . . 109.5 ?
    C20 C23 H23C . . 109.5 ?
    H23A C23 H23C . . 109.5 ?
    H23B C23 H23C . . 109.5 ?
loop_
    _geom_torsion_atom_site_label_1
    _geom_torsion_atom_site_label_2
    _geom_torsion_atom_site_label_3
    _geom_torsion_atom_site_label_4
    _geom_torsion_site_symmetry_1
    _geom_torsion_site_symmetry_2
    _geom_torsion_site_symmetry_3
    _geom_torsion_site_symmetry_4
    _geom_torsion
    _geom_torsion_publ_flag
    C7 C2 C3 C4 . . . . -1.9(2) ?
    C1 C2 C3 C4 . . . . 175.21(15) ?
    C2 C3 C4 C5 . . . . -0.3(2) ?
    C2 C3 C4 C8 . . . . -178.69(15) ?
    C3 C4 C5 C6 . . . . 1.7(2) ?
    C8 C4 C5 C6 . . . . -179.86(14) ?
    C4 C5 C6 C7 . . . . -1.0(2) ?
    C4 C5 C6 C16 . . . . -179.49(14) ?
    C3 C2 C7 C6 . . . . 2.6(2) ?
    C1 C2 C7 C6 . . . . -174.43(15) ?
    C5 C6 C7 C2 . . . . -1.3(2) ?
    C16 C6 C7 C2 . . . . 177.26(15) ?
    C3 C4 C8 C13 . . . . -145.64(16) ?
    C5 C4 C8 C13 . . . . 36.0(2) ?
    C3 C4 C8 C9 . . . . 34.7(2) ?
    C5 C4 C8 C9 . . . . -143.73(16) ?
    C13 C8 C9 C10 . . . . -0.2(2) ?
    C4 C8 C9 C10 . . . . 179.53(15) ?
    C8 C9 C10 C11 . . . . -0.5(2) ?
    C8 C9 C10 C14 . . . . 179.17(16) ?
    C9 C10 C11 C12 . . . . 1.1(2) ?
    C14 C10 C11 C12 . . . . -178.51(16) ?
    C10 C11 C12 C13 . . . . -1.1(2) ?
    C10 C11 C12 C15 . . . . 177.55(17) ?
    C9 C8 C13 C12 . . . . 0.2(2) ?
    C4 C8 C13 C12 . . . . -179.50(15) ?
    C11 C12 C13 C8 . . . . 0.4(2) ?
    C15 C12 C13 C8 . . . . -178.23(16) ?
    C5 C6 C16 C21 . . . . 148.88(16) ?
    C7 C6 C16 C21 . . . . -29.6(2) ?
    C5 C6 C16 C17 . . . . -31.8(2) ?
    C7 C6 C16 C17 . . . . 149.78(15) ?
    C21 C16 C17 C18 . . . . -1.0(2) ?
    C6 C16 C17 C18 . . . . 179.61(14) ?
    C16 C17 C18 C19 . . . . 0.6(2) ?
    C16 C17 C18 C22 . . . . 178.76(15) ?
    C17 C18 C19 C20 . . . . 0.8(2) ?
    C22 C18 C19 C20 . . . . -177.33(15) ?
    C18 C19 C20 C21 . . . . -1.8(2) ?
    C18 C19 C20 C23 . . . . 174.69(16) ?
    C19 C20 C21 C16 . . . . 1.3(2) ?
    C23 C20 C21 C16 . . . . -175.17(16) ?
    C17 C16 C21 C20 . . . . 0.0(2) ?
    C6 C16 C21 C20 . . . . 179.43(15) ?
