# Supplementary material for: 1,3-Bis(3,5-dimethyl­phen­yl)-5-methyl­benzene
Source: Acta Crystallogr Sect E Struct Rep Online. 2010 Jun 26;66(Pt 7):o1840. doi: 10.1107/S1600536810024013 (PMC3006812; doi:10.1107/S1600536810024013)
Supplement: Supplementary file 2 [file e-66-o1840-Isup2.hkl]

# 
# h,k,l, Fc-squared, Fo-squared, sigma(Fo-squared) and status flag 
# 
data_I
_shelx_title ' TREF in P2(1)/c' 
_shelx_refln_list_code          4 
_shelx_F_calc_maximum      215.20 
_exptl_crystal_F_000       648.00 
_reflns_d_resolution_high  0.8409 
 
loop_ 
 _symmetry_equiv_pos_as_xyz 
 'x, y, z' 
 '-x, y+1/2, -z+1/2' 
 '-x, -y, -z' 
 'x, -y-1/2, z-1/2' 
 
_cell_length_a    14.9555 
_cell_length_b     7.6081 
_cell_length_c    16.2071 
_cell_angle_alpha  90.000 
_cell_angle_beta  106.839 
_cell_angle_gamma  90.000 
 
_shelx_F_squared_multiplier     1.000 
 
loop_ 
 _refln_index_h 
 _refln_index_k 
 _refln_index_l 
 _refln_F_squared_calc 
 _refln_F_squared_meas 
 _refln_F_squared_sigma 
 _refln_observed_status 
   2   0   0     3141.81     2890.76     59.09 o 
   3   0   0     4690.04     4320.74     87.77 o 
   4   0   0       32.88       37.99      1.67 o 
   5   0   0       76.61       79.90      2.17 o 
   6   0   0        0.07       -1.15      1.15 o 
   7   0   0      202.68      204.72      4.41 o 
   8   0   0       39.44       44.39      2.22 o 
   9   0   0      647.52      562.33     19.04 o 
  10   0   0        1.03       -0.99      1.57 o 
  11   0   0      624.11      594.44     15.24 o 
  12   0   0     5783.78     5804.34    119.61 o 
  13   0   0      577.35      544.60     14.25 o 
  14   0   0       16.39       19.38      3.12 o 
  15   0   0      419.86      399.96     11.71 o 
  16   0   0       30.77       28.84      3.81 o 
  17   0   0       31.03       42.12      6.27 o 
   1   1   0     2886.22     2772.02     36.35 o 
   2   1   0     2397.62     2356.52     28.40 o 
   3   1   0     2501.27     2431.32     29.31 o 
   4   1   0      842.02      841.28     18.47 o 
   5   1   0       41.72       45.16      1.35 o 
   6   1   0        5.45        1.81      0.63 o 
   7   1   0       80.90       75.09      1.67 o 
   8   1   0       59.88       61.48      1.85 o 
   9   1   0       10.36        9.41      1.03 o 
  10   1   0       51.10       51.07      2.34 o 
  11   1   0     2681.09     2548.53     38.20 o 
  12   1   0      432.28      451.95      8.56 o 
  13   1   0        1.48        5.44      1.66 o 
  14   1   0        0.06        0.79      1.62 o 
  15   1   0        2.17        0.19      1.62 o 
  16   1   0        0.48        0.60      1.82 o 
   0   2   0    46311.86    44488.61    752.73 o 
   1   2   0      307.49      309.54      4.39 o 
   2   2   0    11956.90    10694.39    283.89 o 
   3   2   0       54.44       49.20      3.82 o 
   4   2   0       68.93       66.01      2.23 o 
   5   2   0      235.34      252.27      3.80 o 
   6   2   0        7.60        3.26      0.82 o 
   7   2   0       63.25       77.33      2.84 o 
   8   2   0        4.66        6.33      0.88 o 
   9   2   0       54.44       51.51      2.08 o 
  10   2   0      108.94      101.99      5.47 o 
  11   2   0      752.28      758.07     14.82 o 
  12   2   0      737.25      741.89     14.65 o 
  13   2   0      256.99      242.87     14.55 o 
  14   2   0       95.29      102.93      3.84 o 
  15   2   0       57.05       57.81      3.11 o 
  16   2   0        0.30       -1.97      1.97 o 
   1   3   0      105.29      134.42      2.71 o 
   2   3   0       95.35      117.02      2.28 o 
   3   3   0      286.26      293.31      4.82 o 
   4   3   0       69.88       64.68      1.78 o 
   5   3   0      455.60      450.74      6.39 o 
   6   3   0      305.67      304.04      4.74 o 
   7   3   0        7.07        4.24      0.93 o 
   8   3   0      540.36      537.42      9.39 o 
   9   3   0      221.81      220.80      4.44 o 
  10   3   0      612.72      589.18      9.37 o 
  11   3   0      189.45      191.93      4.92 o 
  12   3   0      118.88      127.68      4.02 o 
  13   3   0       28.85       29.42      2.40 o 
  14   3   0        3.32        3.76      2.23 o 
  15   3   0        0.91       -0.60      2.47 o 
  16   3   0        0.01        3.95      2.68 o 
   1   4   0      108.40       84.65      2.20 o 
   2   4   0     2591.01     2729.97     33.53 o 
   3   4   0       76.73       83.16      2.22 o 
   4   4   0      670.29      577.34      8.08 o 
   5   4   0       32.33       34.13      1.52 o 
   6   4   0       52.84       52.67      3.56 o 
   7   4   0       24.15       32.65      1.61 o 
   8   4   0      264.25      260.80      5.06 o 
   9   4   0      165.98      188.06      4.31 o 
  10   4   0       25.41       24.27      2.31 o 
  11   4   0      390.74      396.69      8.12 o 
  12   4   0      235.72      236.92      6.88 o 
  13   4   0       38.14       38.97      3.16 o 
  14   4   0      138.55      151.52      5.68 o 
  15   4   0        0.01        1.64      2.33 o 
   1   5   0       83.85       90.21      2.67 o 
   2   5   0      449.90      448.67      6.71 o 
   3   5   0       51.07       64.99      2.17 o 
   4   5   0       21.44       21.91      1.49 o 
   5   5   0      222.07      204.16      3.93 o 
   6   5   0      356.53      367.86      6.70 o 
   7   5   0       55.13       53.99      2.60 o 
   8   5   0      328.82      343.29      7.37 o 
   9   5   0      225.29      223.53      5.69 o 
  10   5   0      613.05      649.96     12.03 o 
  11   5   0        7.68        4.37      2.07 o 
  12   5   0        8.52       10.89      2.49 o 
  13   5   0       12.00        9.40      2.43 o 
  14   5   0       13.29       16.37      2.96 o 
   0   6   0        0.00        2.51      1.47 o 
   1   6   0       21.12       23.35      1.64 o 
   2   6   0       96.63      100.56      3.29 o 
   3   6   0       58.91       63.84      2.79 o 
   4   6   0      868.90      849.26     13.22 o 
   5   6   0      154.71      137.02      4.34 o 
   6   6   0        6.58        6.09      1.79 o 
   7   6   0      174.69      176.13      4.53 o 
   8   6   0      455.56      447.21      9.21 o 
   9   6   0      432.35      444.99      9.22 o 
  10   6   0       47.91       53.04      3.30 o 
  11   6   0       71.26       73.46      3.84 o 
  12   6   0       66.96       74.15      4.31 o 
   1   7   0        0.00        0.88      2.01 o 
   2   7   0       32.67       26.32      2.21 o 
   3   7   0       36.48       33.74      2.38 o 
   4   7   0        1.56       -1.62      1.62 o 
   5   7   0        1.61        0.45      1.61 o 
   6   7   0      134.63      138.98      4.61 o 
   7   7   0      162.94      164.12      5.14 o 
   8   7   0       84.95       95.26      4.08 o 
   9   7   0       35.90       41.39      3.22 o 
  10   7   0      102.09       98.13      4.39 o 
   0   8   0       50.86       45.75      4.95 o 
   1   8   0        2.21        0.00      2.40 o 
   2   8   0       75.99       85.42      4.26 o 
   3   8   0       25.90       20.85      2.95 o 
   4   8   0       48.78       43.55      3.38 o 
   5   8   0       16.03       14.44      2.84 o 
   6   8   0        1.05       -0.27      2.22 o 
   7   8   0       34.25       31.90      3.02 o 
   1   9   0        5.83       -2.45      2.45 o 
 -17   1   1        1.97        4.30      2.98 o 
 -16   1   1       22.86       24.02      2.46 o 
 -15   1   1       14.73       12.42      2.12 o 
 -14   1   1        1.82        1.36      1.67 o 
 -13   1   1        3.69        3.26      1.67 o 
 -12   1   1       12.70       13.27      2.13 o 
 -11   1   1       33.54       33.87      2.78 o 
 -10   1   1      251.02      202.29      4.59 o 
  -9   1   1      287.98      264.25      8.01 o 
  -8   1   1        2.22        0.24      0.60 o 
  -7   1   1        0.44        0.95      0.72 o 
  -6   1   1      225.92      220.42      3.85 o 
  -5   1   1      361.73      341.88      5.56 o 
  -4   1   1      136.85      144.98      2.36 o 
  -3   1   1     1930.17     1943.00     27.45 o 
  -2   1   1      710.49      760.84     15.30 o 
  -1   1   1      723.61      737.79     11.14 o 
   0   1   1     2225.88     2175.03     33.93 o 
   1   1   1        1.53        1.12      0.45 o 
   2   1   1      327.97      309.42      5.26 o 
   3   1   1     1306.49     1244.81     16.89 o 
   4   1   1       96.82       82.83      1.60 o 
   5   1   1      104.20      102.50      2.15 o 
   6   1   1      358.38      326.38      5.16 o 
   7   1   1      212.36      221.89      3.92 o 
   8   1   1        0.58        3.20      0.88 o 
   9   1   1      269.06      234.07      4.31 o 
  10   1   1       97.14       96.32      4.20 o 
  11   1   1       81.43       69.36      2.93 o 
  12   1   1      312.96      304.53      6.49 o 
  13   1   1        0.66        2.46      1.62 o 
  14   1   1        0.81        1.83      1.66 o 
  15   1   1        0.80       -0.45      1.96 o 
  16   1   1       16.64       19.97      3.80 o 
 -16   2   1        4.90        2.43      2.15 o 
 -15   2   1       30.74       34.09      3.01 o 
 -14   2   1      460.70      427.97     21.59 o 
 -13   2   1      277.10      266.95      6.04 o 
 -12   2   1        1.09        2.47      2.85 o 
 -11   2   1     3489.14     3455.35     51.08 o 
 -10   2   1       19.26       24.16      1.88 o 
  -9   2   1       36.39       42.39      1.79 o 
  -8   2   1       27.61       26.76      1.47 o 
  -7   2   1       97.87      148.08      2.77 o 
  -6   2   1      113.49       82.05      1.96 o 
  -5   2   1      144.61      147.18      2.64 o 
  -4   2   1       95.87      108.12      2.08 o 
  -3   2   1     2372.76     2404.71     29.16 o 
  -2   2   1     5585.02     5520.20     71.98 o 
  -1   2   1     2796.26     2764.60     33.45 o 
   0   2   1      120.27      144.86      3.25 o 
   1   2   1    41171.11    38957.99    752.25 o 
   2   2   1     3246.17     3142.76     46.26 o 
   3   2   1       89.62       84.62      2.15 o 
   4   2   1        1.78       -0.22      0.54 o 
   5   2   1        3.29        3.46      0.72 o 
   6   2   1       44.75       46.66      1.95 o 
   7   2   1       22.70       15.29      1.06 o 
   8   2   1       40.36       42.13      1.66 o 
   9   2   1      157.78      126.90      4.34 o 
  10   2   1        0.30       -1.06      1.06 o 
  11   2   1       67.32       72.56      3.88 o 
  12   2   1        1.90        1.64      2.20 o 
  13   2   1     1198.56     1201.18     19.54 o 
  14   2   1      224.31      231.48      5.81 o 
  15   2   1        0.55       -1.90      1.90 o 
  16   2   1        1.23        4.70      3.17 o 
 -16   3   1       42.24       46.18      3.70 o 
 -15   3   1       22.89       22.57      3.01 o 
 -14   3   1        2.74        0.29      2.04 o 
 -13   3   1       44.32       43.13      3.18 o 
 -12   3   1       50.74       52.64      2.74 o 
 -11   3   1       57.97       52.00      2.72 o 
 -10   3   1      438.63      428.50      7.33 o 
  -9   3   1      249.10      292.28      5.35 o 
  -8   3   1        0.41        0.26      1.06 o 
  -7   3   1        9.82       10.31      1.17 o 
  -6   3   1       14.44       25.36      1.25 o 
  -5   3   1      122.52      129.19      2.64 o 
  -4   3   1       19.11       20.53      1.05 o 
  -3   3   1     1724.98     1694.74     22.77 o 
  -2   3   1     1922.25     1901.83     23.43 o 
  -1   3   1     2163.58     2161.49     26.50 o 
   0   3   1     2703.00     2821.38     34.35 o 
   1   3   1      184.56      211.15      3.38 o 
   2   3   1       70.41       55.60      1.59 o 
   3   3   1      536.52      579.69      8.52 o 
   4   3   1      123.80      154.80      2.89 o 
   5   3   1      166.97      142.53      2.94 o 
   6   3   1      104.95      124.58      2.64 o 
   7   3   1      210.50      252.96      4.19 o 
   8   3   1       91.81       96.64      2.75 o 
   9   3   1      421.08      450.41      8.28 o 
  10   3   1      400.37      386.26      7.61 o 
  11   3   1      233.85      226.82      5.42 o 
  12   3   1      723.35      738.65     12.93 o 
  13   3   1       17.03       18.83      2.18 o 
  14   3   1        0.01       -1.11      1.59 o 
  15   3   1        5.00        6.05      2.85 o 
 -15   4   1       90.64      101.60      4.82 o 
 -14   4   1        1.56       -2.15      2.15 o 
 -13   4   1       37.50       40.68      3.23 o 
 -12   4   1       39.50       40.71      3.16 o 
 -11   4   1      810.23      864.71     14.95 o 
 -10   4   1       14.24       18.61      2.52 o 
  -9   4   1      726.39      723.89     12.69 o 
  -8   4   1      149.02      148.01      3.62 o 
  -7   4   1      506.80      541.70      7.80 o 
  -6   4   1        7.44        7.80      1.11 o 
  -5   4   1      176.75      161.24      3.16 o 
  -4   4   1      851.89      826.90     10.97 o 
  -3   4   1      912.61      939.00     12.25 o 
  -2   4   1       23.77       39.82      1.50 o 
  -1   4   1      227.12      215.53      3.69 o 
   0   4   1      798.37      676.03      9.11 o 
   1   4   1     2438.05     2492.44     30.73 o 
   2   4   1        0.84        0.95      0.94 o 
   3   4   1     1029.87      939.35     12.31 o 
   4   4   1       20.25       19.74      1.31 o 
   5   4   1      712.48      691.70      9.52 o 
   6   4   1       15.65       16.16      1.34 o 
   7   4   1       12.47       11.63      1.30 o 
   8   4   1       44.77       45.38      2.21 o 
   9   4   1       11.15       12.28      1.99 o 
  10   4   1      496.73      506.51      8.49 o 
  11   4   1       14.24       14.92      2.46 o 
  12   4   1      188.79      200.69      6.20 o 
  13   4   1      177.38      159.85     15.66 o 
  14   4   1        6.98        8.91      3.36 o 
 -14   5   1        0.22       -2.09      2.09 o 
 -13   5   1       22.63       23.36      2.96 o 
 -12   5   1       44.03       46.86      3.53 o 
 -11   5   1        0.92       -1.80      1.80 o 
 -10   5   1       22.74       16.55      2.26 o 
  -9   5   1       56.19       54.22      3.04 o 
  -8   5   1       18.09       18.72      2.22 o 
  -7   5   1        3.16        3.79      1.55 o 
  -6   5   1       89.02       79.86      2.97 o 
  -5   5   1       15.99       22.37      1.88 o 
  -4   5   1      177.81      190.09      4.27 o 
  -3   5   1       62.11       64.92      2.27 o 
  -2   5   1      135.75      163.55      3.35 o 
  -1   5   1      279.68      240.06      4.20 o 
   0   5   1       84.87       99.04      2.55 o 
   1   5   1       66.67       84.03      2.38 o 
   2   5   1       38.38       51.84      1.99 o 
   3   5   1       19.54       23.34      1.49 o 
   4   5   1       15.80       15.30      1.40 o 
   5   5   1        0.94       -0.28      1.10 o 
   6   5   1       83.03       80.77      2.57 o 
   7   5   1       46.26       53.83      2.55 o 
   8   5   1      195.42      188.57      4.97 o 
   9   5   1        2.98        2.81      1.85 o 
  10   5   1       58.06       65.53      3.35 o 
  11   5   1       49.11       52.92      3.18 o 
  12   5   1       20.73       19.58      2.82 o 
  13   5   1        4.48        4.27      2.37 o 
 -12   6   1        0.00       -2.59      3.46 o 
 -11   6   1       14.50       13.15      2.88 o 
 -10   6   1       18.76       12.46      2.34 o 
  -9   6   1       54.28       64.86      3.48 o 
  -8   6   1        9.72        7.84      2.03 o 
  -7   6   1       59.61       64.60      2.92 o 
  -6   6   1      219.47      218.19      5.04 o 
  -5   6   1        7.30        0.73      1.42 o 
  -4   6   1        0.30       -1.39      1.39 o 
  -3   6   1       10.26       13.13      2.16 o 
  -2   6   1        6.08       13.76      1.78 o 
  -1   6   1       81.18       72.73      2.87 o 
   0   6   1      126.38      135.44      3.28 o 
   1   6   1       51.57       45.57      2.07 o 
   2   6   1       26.25       22.71      1.64 o 
   3   6   1       69.91       70.96      2.50 o 
   4   6   1        8.16        7.04      1.79 o 
   5   6   1        0.69        1.27      1.37 o 
   6   6   1       13.24       14.33      1.96 o 
   7   6   1      107.45      103.72      3.54 o 
   8   6   1       79.23       85.16      4.27 o 
   9   6   1       24.98       24.60      2.50 o 
  10   6   1       47.26       57.92      3.36 o 
  11   6   1        1.95       -1.22      1.91 o 
  12   6   1       60.05       61.10      4.09 o 
 -11   7   1        5.85        1.85      2.29 o 
 -10   7   1        0.93        0.02      2.19 o 
  -9   7   1      100.36      106.15      4.41 o 
  -8   7   1        2.20       -0.14      2.03 o 
  -7   7   1        4.78        2.95      1.94 o 
  -6   7   1       28.74       31.35      2.67 o 
  -5   7   1        0.00       -1.59      1.59 o 
  -4   7   1      142.30      129.21      4.03 o 
  -3   7   1        1.95        1.20      1.61 o 
  -2   7   1        3.92        3.56      1.84 o 
  -1   7   1       33.38       32.85      2.72 o 
   0   7   1        0.11       -1.71      1.98 o 
   1   7   1        2.32        3.63      2.16 o 
   2   7   1        4.81        3.89      2.25 o 
   3   7   1       64.24       60.77      2.85 o 
   4   7   1       19.46       23.54      2.25 o 
   5   7   1       80.45       81.00      3.36 o 
   6   7   1      105.68      109.50      4.20 o 
   7   7   1        0.42       -1.73      1.78 o 
   8   7   1       16.79       14.33      2.42 o 
   9   7   1       23.53       28.42      2.91 o 
  10   7   1        1.40       -2.06      2.06 o 
  -8   8   1        0.24       -2.13      2.30 o 
  -7   8   1      163.07      161.63      5.40 o 
  -6   8   1      177.21      174.36      4.97 o 
  -5   8   1        0.02       -1.81      1.81 o 
  -4   8   1       38.40       33.43      3.19 o 
  -3   8   1       97.34       95.08      4.48 o 
  -2   8   1       55.36       53.01      3.60 o 
  -1   8   1       72.28       70.25      4.07 o 
   0   8   1       17.32       15.03      2.81 o 
   1   8   1       54.93       47.64      3.50 o 
   2   8   1        5.17        1.22      2.40 o 
   3   8   1        9.20        6.66      2.54 o 
   4   8   1        8.06        7.75      2.85 o 
   5   8   1       18.13       11.49      2.69 o 
   6   8   1        1.67       -2.22      2.22 o 
   7   8   1       73.37       61.96      4.41 o 
  -1   9   1       53.76       42.03      3.72 o 
   0   9   1       13.71        6.36      3.60 o 
   1   9   1        5.22       -3.01      3.40 o 
 -17   0   2       40.81       50.25      4.44 o 
 -16   0   2        0.00        2.02      2.91 o 
 -15   0   2       36.92       32.20      3.63 o 
 -14   0   2     1051.10     1053.74     24.71 o 
 -13   0   2     1270.90     1205.23     27.78 o 
 -12   0   2     3442.25     3358.78    133.08 o 
 -11   0   2       23.81       19.76      2.53 o 
 -10   0   2      926.32      881.01     20.12 o 
  -9   0   2       65.81       74.02      3.63 o 
  -8   0   2        1.02        1.94      1.40 o 
  -7   0   2      497.65      542.02     12.67 o 
  -6   0   2     1255.96     1458.55     30.73 o 
  -5   0   2      126.73      147.66      3.95 o 
  -4   0   2     5301.26     5535.77    116.84 o 
  -3   0   2     4087.71     4158.26     87.59 o 
  -2   0   2      348.48      334.34      7.44 o 
   0   0   2     5353.18     5284.88    241.30 o 
   1   0   2     7364.43     6842.82    144.50 o 
   2   0   2     5534.57     5146.15     87.48 o 
   3   0   2     8513.31     7888.39    134.48 o 
   4   0   2      490.42      542.53      9.82 o 
   5   0   2     1412.89     1298.57     22.75 o 
   6   0   2      168.38      193.14      4.29 o 
   7   0   2       92.99       88.37      5.47 o 
   8   0   2        1.87        2.19      0.97 o 
   9   0   2       79.74       93.68      7.62 o 
  10   0   2      305.96      304.37      8.67 o 
  11   0   2      614.13      568.54     14.25 o 
  12   0   2      599.07      621.54     15.49 o 
  13   0   2       96.14       95.40      4.95 o 
  14   0   2       53.95       60.49      6.72 o 
  15   0   2      101.64      103.51      8.96 o 
  16   0   2       22.47       27.78      5.83 o 
 -17   1   2       16.36       12.67      2.24 o 
 -16   1   2        5.51        2.69      2.68 o 
 -15   1   2      125.54      128.00      4.19 o 
 -14   1   2      444.63      436.64      8.57 o 
 -13   1   2      318.26      339.34      9.60 o 
 -12   1   2      988.11      911.36     39.14 o 
 -11   1   2        0.03       -0.84      0.84 o 
 -10   1   2      219.07      166.79      6.63 o 
  -9   1   2      157.70      140.68      3.01 o 
  -8   1   2      640.70      714.55     10.34 o 
  -7   1   2      279.91      353.93      5.57 o 
  -6   1   2       20.17       16.51      0.95 o 
  -5   1   2        0.82        0.28      0.56 o 
  -4   1   2     2765.15     2891.90     34.89 o 
  -3   1   2       17.74       16.54      0.96 o 
  -2   1   2    14237.86    14588.56    642.69 o 
  -1   1   2     5425.76     5527.00    134.90 o 
   0   1   2     7571.48     6920.63    200.41 o 
   1   1   2     4217.72     4150.68     60.69 o 
   2   1   2      165.42      142.73      2.24 o 
   3   1   2       80.86       79.60      1.52 o 
   4   1   2        0.00        2.55      0.47 o 
   5   1   2     3878.58     3889.59     46.92 o 
   6   1   2     1907.00     1879.55     23.12 o 
   7   1   2     1838.33     2071.51     25.52 o 
   8   1   2        0.58        1.83      0.61 o 
   9   1   2      336.93      348.11      5.83 o 
  10   1   2       66.79       62.14      2.58 o 
  11   1   2      115.82      105.28      3.49 o 
  12   1   2      403.14      406.96      7.98 o 
  13   1   2      255.73      242.27      5.68 o 
  14   1   2       32.18       30.10      3.95 o 
  15   1   2        9.90        4.48      3.00 o 
  16   1   2        0.63        5.83      3.17 o 
 -17   2   2       29.32       30.33      4.05 o 
 -16   2   2       85.28       83.59      5.02 o 
 -15   2   2      145.53      158.53      5.68 o 
 -14   2   2      485.50      486.40      9.46 o 
 -13   2   2       17.03       13.33      1.95 o 
 -12   2   2     2072.56     2046.62     31.31 o 
 -11   2   2       86.40      100.14      3.41 o 
 -10   2   2      112.78      103.72      2.95 o 
  -9   2   2      309.14      316.83      6.46 o 
  -8   2   2      101.17       98.11      2.59 o 
  -7   2   2      118.39      142.39      2.64 o 
  -6   2   2     1923.72     2138.52     26.22 o 
  -5   2   2        1.48        1.95      0.67 o 
  -4   2   2       24.08       26.71      1.02 o 
  -3   2   2      874.44      893.75     13.67 o 
  -2   2   2     1121.03     1051.42     16.05 o 
  -1   2   2    17336.58    16930.76    203.29 o 
   0   2   2     4161.78     4254.26     51.13 o 
   1   2   2       36.04       40.57      1.54 o 
   2   2   2      670.00      611.76     11.18 o 
   3   2   2      610.11      576.67      8.32 o 
   4   2   2       84.16       74.32      1.70 o 
   5   2   2       82.52       82.54      1.94 o 
   6   2   2      993.19     1100.98     14.07 o 
   7   2   2       30.75       24.69      1.23 o 
   8   2   2       92.13       94.59      2.33 o 
   9   2   2       10.52        7.88      1.16 o 
  10   2   2       33.17       37.14      1.88 o 
  11   2   2      935.74      897.49     15.85 o 
  12   2   2      439.45      441.50      8.56 o 
  13   2   2        0.16        0.47      1.59 o 
  14   2   2       40.06       43.25      4.27 o 
  15   2   2       66.75       78.03      5.54 o 
 -16   3   2        0.76        1.08      2.23 o 
 -15   3   2        0.01       -0.97      2.13 o 
 -14   3   2       46.13       54.78      3.93 o 
 -13   3   2      113.03      114.60      4.64 o 
 -12   3   2      416.24      421.26      9.74 o 
 -11   3   2        0.52        0.44      1.42 o 
 -10   3   2       12.21        9.19      1.48 o 
  -9   3   2       16.99       16.88      2.17 o 
  -8   3   2      389.67      352.37      6.01 o 
  -7   3   2       17.27        5.99      1.08 o 
  -6   3   2      533.48      543.57      7.51 o 
  -5   3   2      989.79     1015.04     13.08 o 
  -4   3   2      638.63      695.55      9.20 o 
  -3   3   2      292.93      319.16      5.00 o 
  -2   3   2       80.76       87.96      1.93 o 
  -1   3   2      453.86      488.63      6.64 o 
   0   3   2     1620.96     1541.80     19.19 o 
   1   3   2       25.72       22.65      1.34 o 
   2   3   2       61.83       63.08      2.19 o 
   3   3   2       35.08       35.02      1.50 o 
   4   3   2      733.63      717.83     10.44 o 
   5   3   2      408.91      462.27      7.36 o 
   6   3   2       54.34       42.99      2.51 o 
   7   3   2      106.48      110.57      2.52 o 
   8   3   2      134.31      137.87      3.74 o 
   9   3   2      145.07      161.12      4.79 o 
  10   3   2      186.46      180.64      5.33 o 
  11   3   2        1.26        0.37      1.55 o 
  12   3   2       85.37       70.66     11.12 o 
  13   3   2       31.19       29.49      2.82 o 
  14   3   2        1.56       -2.68      2.68 o 
  15   3   2        4.72        2.95      3.58 o 
 -15   4   2       52.34       52.91      5.15 o 
 -14   4   2       67.98       65.66      4.93 o 
 -13   4   2      133.91      138.54      6.31 o 
 -12   4   2      402.44      412.27      9.82 o 
 -11   4   2       39.90       40.24      2.82 o 
 -10   4   2     1448.67     1509.88     24.23 o 
  -9   4   2      529.24      553.20     10.28 o 
  -8   4   2       98.83      106.94      3.61 o 
  -7   4   2        8.99       15.92      1.56 o 
  -6   4   2        9.08       16.17      1.26 o 
  -5   4   2        4.17        6.01      0.91 o 
  -4   4   2      124.04      129.11      4.17 o 
  -3   4   2      907.95      836.31     11.06 o 
  -2   4   2      824.50      864.45     11.38 o 
  -1   4   2     4587.55     4923.06     59.62 o 
   0   4   2       67.56       84.66      2.16 o 
   1   4   2      131.48       80.12      2.35 o 
   2   4   2     4158.32     3975.38     48.35 o 
   3   4   2     2050.27     1973.02     27.12 o 
   4   4   2      344.03      346.61      5.83 o 
   5   4   2        4.72        2.94      1.03 o 
   6   4   2      374.27      386.97      6.02 o 
   7   4   2       12.22       11.14      1.29 o 
   8   4   2        0.10        0.20      1.20 o 
   9   4   2        4.30        5.30      1.83 o 
  10   4   2        0.17       -1.12      1.12 o 
  11   4   2      234.55      248.49      5.87 o 
  12   4   2       30.33       36.43      3.01 o 
  13   4   2        7.84       11.65      2.80 o 
  14   4   2      367.19      357.57     17.03 o 
 -14   5   2        1.04       -0.17      2.17 o 
 -13   5   2        4.41        4.98      2.35 o 
 -12   5   2        5.52        5.42      2.30 o 
 -11   5   2       49.80       50.15      3.88 o 
 -10   5   2        7.32        7.39      2.85 o 
  -9   5   2        0.38       -1.12      1.54 o 
  -8   5   2      246.59      276.39      6.40 o 
  -7   5   2       73.70       78.57      3.02 o 
  -6   5   2      584.60      568.40      9.35 o 
  -5   5   2      698.16      696.06     10.99 o 
  -4   5   2      475.53      473.33      7.98 o 
  -3   5   2      241.30      248.40      5.05 o 
  -2   5   2      208.54      174.54      3.42 o 
  -1   5   2       76.43       80.82      2.63 o 
   0   5   2        2.90       10.51      1.18 o 
   1   5   2      439.02      471.56      6.99 o 
   2   5   2        4.49        3.87      1.38 o 
   3   5   2       10.06        8.50      1.23 o 
   4   5   2      179.14      195.79      3.83 o 
   5   5   2        0.45       -0.45      1.24 o 
   6   5   2       42.30       45.22      2.02 o 
   7   5   2        1.76        1.45      1.33 o 
   8   5   2       65.63       64.96      2.71 o 
   9   5   2      124.28      123.72      4.18 o 
  10   5   2      298.44      323.55      7.21 o 
  11   5   2       83.36       86.47      4.46 o 
  12   5   2        0.05       -1.18      1.18 o 
  13   5   2      199.70      226.81      8.54 o 
 -13   6   2        7.31        4.81      2.56 o 
 -12   6   2       33.72       34.30      3.44 o 
 -11   6   2       42.51       49.11      3.29 o 
 -10   6   2      574.11      582.78     11.39 o 
  -9   6   2       78.80       79.29      3.75 o 
  -8   6   2      435.37      428.43      8.82 o 
  -7   6   2       22.42       19.96      2.09 o 
  -6   6   2       47.21       54.37      2.69 o 
  -5   6   2        0.00       -1.64      1.64 o 
  -4   6   2      264.88      279.22      5.83 o 
  -3   6   2      701.96      723.54     11.50 o 
  -2   6   2      271.15      275.40      5.68 o 
  -1   6   2       50.86       43.76      2.34 o 
   0   6   2       18.86       25.01      1.96 o 
   1   6   2      496.85      482.39      7.47 o 
   2   6   2      803.11      780.47     10.92 o 
   3   6   2      241.77      226.78      4.43 o 
   4   6   2      624.62      650.23      9.50 o 
   5   6   2        4.91        1.81      1.52 o 
   6   6   2       21.48       24.63      2.12 o 
   7   6   2       71.94       75.14      3.12 o 
   8   6   2       76.61       73.15      3.43 o 
   9   6   2       56.22       65.21      3.45 o 
  10   6   2        1.29        0.27      1.95 o 
  11   6   2       41.95       46.22      3.58 o 
  12   6   2        5.72        1.20      3.00 o 
 -11   7   2       43.27       44.24      3.43 o 
 -10   7   2        6.29        2.72      2.22 o 
  -9   7   2        0.98       -1.32      1.88 o 
  -8   7   2        0.07       -1.72      1.72 o 
  -7   7   2       55.21       44.93      3.09 o 
  -6   7   2      280.02      246.06      6.31 o 
  -5   7   2      184.26      181.69      4.70 o 
  -4   7   2       31.63       35.37      2.47 o 
  -3   7   2        7.16        8.70      1.78 o 
  -2   7   2       20.39       16.75      2.06 o 
  -1   7   2        0.84       -1.56      1.56 o 
   0   7   2      105.54       98.32      3.43 o 
   1   7   2       28.43       22.22      2.72 o 
   2   7   2        0.08       -1.89      1.89 o 
   3   7   2        7.33        1.55      2.01 o 
   4   7   2        0.24       -1.86      1.86 o 
   5   7   2        0.00       -1.53      1.53 o 
   6   7   2       19.52       16.35      2.52 o 
   7   7   2        4.08        0.52      2.01 o 
   8   7   2       76.45       82.62      3.88 o 
   9   7   2      107.20      111.03      5.30 o 
  10   7   2        0.15       -2.03      2.03 o 
  -8   8   2       59.00       56.80      3.69 o 
  -7   8   2        0.65       -2.00      2.00 o 
  -6   8   2      116.81      104.82      4.21 o 
  -5   8   2       34.00       30.93      2.59 o 
  -4   8   2        0.07       -1.70      1.70 o 
  -3   8   2      111.24      109.48      4.83 o 
  -2   8   2       43.16       41.53      3.42 o 
  -1   8   2        0.37       -2.11      2.11 o 
   0   8   2        4.98        2.46      2.34 o 
   1   8   2      102.02       83.72      4.26 o 
   2   8   2       20.83       20.08      2.89 o 
   3   8   2       72.23       65.58      3.84 o 
   4   8   2      145.84      138.22      5.24 o 
   5   8   2       57.10       64.58      3.94 o 
   6   8   2      187.61      177.96      5.79 o 
   7   8   2       48.35       54.19      4.30 o 
 -17   1   3       17.56       20.42      2.34 o 
 -16   1   3       21.04       16.20      2.16 o 
 -15   1   3       28.13       24.98      3.30 o 
 -14   1   3       69.79       80.45      3.88 o 
 -13   1   3       52.13       55.58      3.91 o 
 -12   1   3       18.31       17.04      2.46 o 
 -11   1   3      102.79      100.04      4.40 o 
 -10   1   3       12.60       11.28      1.39 o 
  -9   1   3        0.00       -0.51      0.91 o 
  -8   1   3      129.20      136.82      3.08 o 
  -7   1   3     1096.52     1104.07     15.22 o 
  -6   1   3     1122.77     1160.12     14.47 o 
  -5   1   3      768.29      942.05     11.82 o 
  -4   1   3      429.62      438.56      5.78 o 
  -3   1   3       94.66      105.11      3.01 o 
  -2   1   3      626.10      731.03     39.97 o 
  -1   1   3     1485.01     1464.65     19.38 o 
   0   1   3        5.50        7.46      0.67 o 
   1   1   3      465.50      445.13      5.74 o 
   2   1   3       14.51       20.85      0.81 o 
   3   1   3       86.26       81.80      1.59 o 
   4   1   3      241.47      303.96      4.26 o 
   5   1   3      347.42      359.38      5.02 o 
   6   1   3      231.90      185.82      3.09 o 
   7   1   3       93.34      127.80      2.43 o 
   8   1   3       59.17       69.27      1.83 o 
   9   1   3       29.55       32.10      1.62 o 
  10   1   3       44.91       46.46      2.28 o 
  11   1   3       39.53       37.02      2.80 o 
  12   1   3        7.27        9.09      1.96 o 
  13   1   3       30.64       36.77      4.12 o 
  14   1   3       16.21       15.94      3.49 o 
  15   1   3       27.56       27.07      4.12 o 
 -17   2   3       59.39       73.42      4.22 o 
 -16   2   3        8.76       10.90      2.50 o 
 -15   2   3       55.56       67.88      3.96 o 
 -14   2   3        3.25        0.53      1.97 o 
 -13   2   3      109.73      107.77      3.88 o 
 -12   2   3      211.32      209.51      7.38 o 
 -11   2   3       94.31      104.13      3.35 o 
 -10   2   3      164.61      140.42      3.47 o 
  -9   2   3      412.56      383.82      6.36 o 
  -8   2   3     1416.46     1599.96     22.41 o 
  -7   2   3      163.41      159.93      2.83 o 
  -6   2   3      189.35      171.54      2.93 o 
  -5   2   3       45.42       34.18      1.21 o 
  -4   2   3      365.97      449.59      6.20 o 
  -3   2   3       13.07       11.98      0.87 o 
  -2   2   3      189.06      178.87      7.51 o 
  -1   2   3     1104.14     1145.60     27.37 o 
   0   2   3       90.20       85.19      1.91 o 
   1   2   3      160.80      184.39      2.85 o 
   2   2   3      174.94      156.69      2.64 o 
   3   2   3       88.09      110.52      2.12 o 
   4   2   3     6025.71     6051.68     72.72 o 
   5   2   3      239.75      181.32      3.10 o 
   6   2   3      252.96      179.98      3.16 o 
   7   2   3       69.32       80.12      2.04 o 
   8   2   3       43.57       48.84      1.67 o 
   9   2   3        2.08        0.30      1.02 o 
  10   2   3        0.17       -0.70      1.16 o 
  11   2   3       72.13       71.86      3.10 o 
  12   2   3       40.58       41.53      3.52 o 
  13   2   3      103.93      102.17      6.02 o 
  14   2   3        3.68        1.79      2.85 o 
  15   2   3        4.12        5.60      3.17 o 
 -16   3   3       95.00      101.20      4.82 o 
 -15   3   3      131.87      129.41      5.26 o 
 -14   3   3      245.21      261.62      7.40 o 
 -13   3   3      155.87      152.42      5.34 o 
 -12   3   3       88.91       89.11      5.19 o 
 -11   3   3      382.17      349.92      8.27 o 
 -10   3   3       27.10       23.79      2.03 o 
  -9   3   3        8.39        9.77      1.36 o 
  -8   3   3       94.03       76.04      2.17 o 
  -7   3   3      740.51      753.33     10.07 o 
  -6   3   3      474.93      511.21      7.74 o 
  -5   3   3      864.41      864.68     11.19 o 
  -4   3   3     1132.20     1138.71     16.01 o 
  -3   3   3      159.38      151.71      3.51 o 
  -2   3   3      525.95      579.02      7.71 o 
  -1   3   3     2112.81     1931.20     23.76 o 
   0   3   3      408.63      397.09      5.61 o 
   1   3   3      548.75      554.47      7.50 o 
   2   3   3     1205.96     1254.82     17.43 o 
   3   3   3        7.72        3.02      0.82 o 
   4   3   3      182.84      205.37      3.55 o 
   5   3   3      245.10      326.79      5.02 o 
   6   3   3       93.37      110.06      2.45 o 
   7   3   3      152.89      150.09      3.04 o 
   8   3   3      107.74      143.22      3.92 o 
   9   3   3        9.98        9.67      1.68 o 
  10   3   3       59.10       64.19      2.59 o 
  11   3   3       42.06       50.32      3.32 o 
  12   3   3       21.10       26.51      3.68 o 
  13   3   3       85.94       96.12      5.70 o 
  14   3   3       19.88       15.00      3.63 o 
  15   3   3      152.08      179.63      8.24 o 
 -15   4   3       17.27       19.28      5.83 o 
 -14   4   3       12.96       10.31      3.00 o 
 -13   4   3        1.49       -0.39      2.36 o 
 -12   4   3      151.92      157.80     15.68 o 
 -11   4   3      468.86      496.81     11.28 o 
 -10   4   3       30.20       38.69      2.68 o 
  -9   4   3       28.28       24.96      2.22 o 
  -8   4   3       11.65       11.15      1.73 o 
  -7   4   3      337.25      323.25      5.83 o 
  -6   4   3       14.49       13.25      1.91 o 
  -5   4   3        8.76       11.27      1.39 o 
  -4   4   3      516.65      471.58      7.30 o 
  -3   4   3      891.79      837.77     11.08 o 
  -2   4   3      284.25      250.30      4.04 o 
  -1   4   3       35.61       21.77      1.15 o 
   0   4   3     1734.37     1754.35     21.96 o 
   1   4   3     1716.80     1838.21     22.94 o 
   2   4   3      188.46      193.35      3.54 o 
   3   4   3       39.13       41.97      1.87 o 
   4   4   3      324.37      366.02      6.81 o 
   5   4   3       48.26       53.70      2.19 o 
   6   4   3       17.70       19.27      1.41 o 
   7   4   3        6.44        8.92      1.23 o 
   8   4   3      139.20      128.10      3.39 o 
   9   4   3       68.86       73.14      2.86 o 
  10   4   3       10.35       10.41      1.66 o 
  11   4   3        1.57       -1.68      1.68 o 
  12   4   3      269.95      255.46     20.90 o 
  13   4   3      343.80      339.65     15.68 o 
  14   4   3       25.91       33.16      6.27 o 
 -14   5   3       91.24       92.02      8.38 o 
 -13   5   3        0.35        2.33      2.17 o 
 -12   5   3       23.71       30.22      3.08 o 
 -11   5   3      226.70      243.39      6.25 o 
 -10   5   3       58.56       53.55      3.10 o 
  -9   5   3        6.07        3.14      1.81 o 
  -8   5   3        0.09       -1.54      1.54 o 
  -7   5   3       40.45       39.30      2.29 o 
  -6   5   3       39.76       34.23      2.11 o 
  -5   5   3       28.59       37.59      2.59 o 
  -4   5   3       65.58       72.26      2.90 o 
  -3   5   3       92.98       82.01      2.86 o 
  -2   5   3      142.32      164.09      3.89 o 
  -1   5   3      212.11      215.08      3.91 o 
   0   5   3        8.65        7.81      1.09 o 
   1   5   3      357.54      328.50      5.33 o 
   2   5   3      146.67      131.64      3.04 o 
   3   5   3        3.30        1.11      1.06 o 
   4   5   3       73.26       71.09      2.37 o 
   5   5   3        0.14       -0.54      1.16 o 
   6   5   3        5.67        4.35      1.30 o 
   7   5   3        0.33        1.01      1.25 o 
   8   5   3        4.60        1.02      1.13 o 
   9   5   3       44.70       45.64      2.43 o 
  10   5   3       30.30       29.25      2.85 o 
  11   5   3      123.49      126.15      5.65 o 
  12   5   3        0.00       -0.56      4.03 o 
  13   5   3      100.87      102.16      8.96 o 
 -13   6   3       26.24       30.23      3.34 o 
 -12   6   3      298.32      309.26      8.71 o 
 -11   6   3       75.48       85.76      4.01 o 
 -10   6   3        1.67       -0.53      1.96 o 
  -9   6   3      131.67      138.64      4.65 o 
  -8   6   3       22.69       26.93      2.48 o 
  -7   6   3       58.38       57.22      2.77 o 
  -6   6   3       91.30       84.67      3.15 o 
  -5   6   3      215.14      174.34      4.39 o 
  -4   6   3       61.02       62.88      2.82 o 
  -3   6   3       51.43       43.59      2.48 o 
  -2   6   3      186.42      186.42      4.53 o 
  -1   6   3        3.02        5.56      1.63 o 
   0   6   3      919.00      920.81     14.13 o 
   1   6   3      110.75      128.83      3.77 o 
   2   6   3        4.32        8.61      1.44 o 
   3   6   3      523.37      470.37      7.30 o 
   4   6   3        1.44       -0.85      1.30 o 
   5   6   3       10.24        9.35      1.64 o 
   6   6   3        0.27       -1.47      1.47 o 
   7   6   3        4.02        3.36      2.39 o 
   8   6   3        5.92        2.07      1.88 o 
   9   6   3        0.39       -1.09      1.80 o 
  10   6   3       99.51       98.36      4.80 o 
  11   6   3       13.48       19.96      3.16 o 
 -11   7   3       21.00       24.53      3.00 o 
 -10   7   3       11.28        8.23      2.65 o 
  -9   7   3        7.51        4.43      2.16 o 
  -8   7   3        1.07       -1.43      1.84 o 
  -7   7   3       68.05       64.99      3.52 o 
  -6   7   3       21.90       18.57      2.39 o 
  -5   7   3      106.13       96.85      3.66 o 
  -4   7   3       11.09        9.67      1.98 o 
  -3   7   3      194.17      178.38      4.88 o 
  -2   7   3       68.67       78.48      3.16 o 
  -1   7   3      429.16      399.60      7.59 o 
   0   7   3       39.83       38.33      2.45 o 
   1   7   3       16.29       14.58      1.91 o 
   2   7   3       41.20       43.98      3.11 o 
   3   7   3       10.65        9.70      2.28 o 
   4   7   3       74.34       67.78      3.64 o 
   5   7   3        3.32        2.66      2.16 o 
   6   7   3       11.58        9.59      2.18 o 
   7   7   3       98.88      106.89      4.13 o 
   8   7   3        0.40       -0.97      2.13 o 
   9   7   3       56.86       69.13      3.71 o 
  -8   8   3       68.44       70.49      5.15 o 
  -7   8   3        4.36        2.90      2.06 o 
  -6   8   3      105.10       93.70      3.86 o 
  -5   8   3       74.62       67.74      3.43 o 
  -4   8   3       60.16       54.89      3.12 o 
  -3   8   3        5.40        4.49      1.91 o 
  -2   8   3        0.90        0.65      2.22 o 
  -1   8   3       21.35       14.53      2.77 o 
   0   8   3        4.83       -1.00      2.22 o 
   1   8   3        9.05        8.37      2.48 o 
   2   8   3       43.06       44.54      3.46 o 
   3   8   3      153.96      121.05      4.89 o 
   4   8   3       10.84        4.82      2.37 o 
   5   8   3       59.56       55.01      3.69 o 
   6   8   3        5.08        0.21      4.80 o 
 -17   0   4       24.33       22.86      3.49 o 
 -16   0   4       89.62       89.55      5.22 o 
 -15   0   4       97.84       93.96      5.07 o 
 -14   0   4       70.58       67.85      8.29 o 
 -13   0   4      528.05      511.41     13.67 o 
 -12   0   4       24.84       33.90      3.17 o 
 -11   0   4       78.22       73.26      3.80 o 
 -10   0   4      584.97      576.09     17.25 o 
  -9   0   4       59.72       54.95     11.20 o 
  -8   0   4       51.36       88.48      4.48 o 
  -7   0   4     9566.30    11179.63    364.30 o 
  -6   0   4      733.34      687.86     41.18 o 
  -5   0   4      585.67      581.18     10.88 o 
  -4   0   4      344.53      373.49      8.08 o 
  -3   0   4       53.62       31.73      1.61 o 
  -2   0   4     1214.39     1133.34     24.20 o 
  -1   0   4     4771.08     4478.33     94.61 o 
   0   0   4      276.33      242.72      4.72 o 
   1   0   4      129.02      106.00      3.17 o 
   2   0   4      680.99      628.38     14.25 o 
   3   0   4     1084.21     1042.72     18.34 o 
   4   0   4      113.11       99.09      2.62 o 
   5   0   4    11618.90    12970.92    219.82 o 
   6   0   4      864.60      771.02     14.12 o 
   7   0   4       49.34       41.43      1.99 o 
   8   0   4       17.53       40.48      2.09 o 
   9   0   4        0.21       -0.55      1.00 o 
  10   0   4       69.22       68.04      6.05 o 
  11   0   4      219.64      184.61     10.31 o 
  12   0   4       36.83       34.05      5.83 o 
  13   0   4        6.97        3.14      4.03 o 
  14   0   4        3.56       -3.14      4.03 o 
  15   0   4       11.99       14.79      5.38 o 
 -17   1   4      101.14      119.15      5.00 o 
 -16   1   4       83.67       79.71      5.11 o 
 -15   1   4       33.94       35.59      2.57 o 
 -14   1   4      116.03      117.06      3.86 o 
 -13   1   4      147.87      159.04      4.41 o 
 -12   1   4        9.85        9.27      1.62 o 
 -11   1   4        8.58        8.50      1.39 o 
 -10   1   4       79.96       68.35      2.52 o 
  -9   1   4       41.05       35.83      2.15 o 
  -8   1   4      548.78      490.18      7.45 o 
  -7   1   4     2333.58     2812.19     34.26 o 
  -6   1   4     4282.59     4759.34     57.36 o 
  -5   1   4      310.83      270.44      3.86 o 
  -4   1   4      263.77      255.27      3.62 o 
  -3   1   4        0.29        0.42      0.57 o 
  -2   1   4        3.03        2.50      0.89 o 
  -1   1   4     1410.12     1273.37     17.20 o 
   0   1   4       65.18       62.22      1.31 o 
   1   1   4        5.67        2.76      0.43 o 
   2   1   4      157.98      131.58      2.20 o 
   3   1   4      481.25      510.51      6.69 o 
   4   1   4      305.76      387.88      5.91 o 
   5   1   4        2.01       11.05      0.80 o 
   6   1   4       27.21       28.66      1.19 o 
   7   1   4       56.71       85.01      1.97 o 
   8   1   4      120.71      136.83      3.61 o 
   9   1   4        7.61        9.24      1.13 o 
  10   1   4        1.79        5.03      1.77 o 
  11   1   4       55.92       44.48      7.84 o 
  12   1   4       58.64       56.46      6.72 o 
  13   1   4       12.00        6.95      3.17 o 
  14   1   4        5.24        5.85      4.26 o 
  15   1   4        1.43        1.79      3.17 o 
 -17   2   4        0.00        3.48      2.30 o 
 -16   2   4      114.82      115.24      5.51 o 
 -15   2   4      131.25      137.98      5.26 o 
 -14   2   4      341.48      342.93      8.62 o 
 -13   2   4      379.13      395.04      9.33 o 
 -12   2   4       72.68       75.59      3.06 o 
 -11   2   4       32.51       33.06      2.05 o 
 -10   2   4       18.47       23.42      1.61 o 
  -9   2   4      113.25      145.45      3.27 o 
  -8   2   4       50.66       75.22      1.96 o 
  -7   2   4     1061.96     1144.75     14.50 o 
  -6   2   4      270.83      250.38      3.85 o 
  -5   2   4     1793.42     1752.32     25.79 o 
  -4   2   4        9.91        8.36      0.77 o 
  -3   2   4        2.87        6.40      1.03 o 
  -2   2   4       51.56       66.04      2.12 o 
  -1   2   4     1007.87     1036.52     14.31 o 
   0   2   4      201.77      202.59      3.12 o 
   1   2   4        5.68        3.35      0.77 o 
   2   2   4      231.19      220.07      3.34 o 
   3   2   4      721.31      830.20     11.60 o 
   4   2   4        0.25        2.92      0.73 o 
   5   2   4     2182.37     2411.73     29.59 o 
   6   2   4      102.20       88.21      2.08 o 
   7   2   4      178.71      183.63      3.30 o 
   8   2   4       10.51       12.92      1.26 o 
   9   2   4        0.27        0.13      1.02 o 
  10   2   4        7.41        9.72      1.90 o 
  11   2   4      154.98      139.82      6.34 o 
  12   2   4        0.20       -1.45      2.68 o 
  13   2   4        7.40        3.14      4.26 o 
  14   2   4       16.09       10.31      3.49 o 
  15   2   4       26.49       28.85      4.44 o 
 -16   3   4        4.44        0.48      2.54 o 
 -15   3   4        0.46       -1.61      1.97 o 
 -14   3   4       14.27       22.61      2.75 o 
 -13   3   4        0.12       -1.77      1.77 o 
 -12   3   4      109.85      110.98      5.53 o 
 -11   3   4        3.63        1.53      1.71 o 
 -10   3   4       40.15       39.83      2.40 o 
  -9   3   4      117.52      113.63      3.95 o 
  -8   3   4       38.27       54.91      2.12 o 
  -7   3   4      143.75      188.51      3.32 o 
  -6   3   4      251.68      238.27      4.10 o 
  -5   3   4      990.60     1099.15     15.65 o 
  -4   3   4      126.41      163.35      3.36 o 
  -3   3   4       75.89       88.80      2.35 o 
  -2   3   4      594.47      586.42      8.80 o 
  -1   3   4        0.63        0.53      0.60 o 
   0   3   4     1612.60     1640.32     22.42 o 
   1   3   4        5.11        6.10      0.82 o 
   2   3   4      119.81      133.06      2.64 o 
   3   3   4       66.97       68.39      1.87 o 
   4   3   4      316.37      266.99      4.25 o 
   5   3   4       74.74       75.62      2.08 o 
   6   3   4       27.33       35.99      1.55 o 
   7   3   4       54.06       48.22      1.82 o 
   8   3   4       13.50       10.44      1.34 o 
   9   3   4        0.50       -1.21      1.21 o 
  10   3   4       58.74       49.84      2.58 o 
  11   3   4        8.69       13.34      3.17 o 
  12   3   4      212.03      208.34      9.41 o 
  13   3   4       17.93       12.65      4.48 o 
  14   3   4       28.47       26.18      4.12 o 
 -15   4   4       75.28       73.39      4.31 o 
 -14   4   4      176.03      176.85      6.20 o 
 -13   4   4      280.93      277.19      7.75 o 
 -12   4   4       99.91       93.02      5.22 o 
 -11   4   4       41.31       41.26      3.20 o 
 -10   4   4       51.80       51.86      2.88 o 
  -9   4   4      155.22      160.20      4.56 o 
  -8   4   4        4.84        5.42      1.60 o 
  -7   4   4       35.96       51.73      2.24 o 
  -6   4   4       75.57       75.24      2.46 o 
  -5   4   4      114.32      115.40      3.01 o 
  -4   4   4       20.66        8.86      1.39 o 
  -3   4   4      337.84      271.96      5.03 o 
  -2   4   4       15.28       13.78      0.95 o 
  -1   4   4     1051.80     1076.08     13.89 o 
   0   4   4      117.60      128.82      2.65 o 
   1   4   4        1.32        1.46      0.87 o 
   2   4   4       31.71       33.45      1.65 o 
   3   4   4      501.59      517.13      8.14 o 
   4   4   4        0.00       -0.85      0.91 o 
   5   4   4       24.34       19.14      1.43 o 
   6   4   4        0.77        0.51      1.00 o 
   7   4   4       80.76       77.54      2.48 o 
   8   4   4        1.76        1.76      1.30 o 
   9   4   4       42.51       47.26      2.30 o 
  10   4   4        0.49        0.66      1.59 o 
  11   4   4      198.12      193.75      8.74 o 
  12   4   4       20.97       26.84      4.48 o 
  13   4   4       22.50       28.71      4.12 o 
 -14   5   4      155.18      169.47      8.47 o 
 -13   5   4       12.06       11.14      3.50 o 
 -12   5   4      279.08      256.35      7.41 o 
 -11   5   4        2.95        0.49      1.85 o 
 -10   5   4       52.11       49.73      3.06 o 
  -9   5   4       14.63       10.95      2.01 o 
  -8   5   4      113.45      107.37      3.80 o 
  -7   5   4       45.41       49.17      2.40 o 
  -6   5   4        0.07        1.98      1.45 o 
  -5   5   4      129.82      152.45      4.27 o 
  -4   5   4      747.53      734.26     11.36 o 
  -3   5   4      419.71      404.57      7.06 o 
  -2   5   4      559.82      533.30      8.70 o 
  -1   5   4        0.01       -1.18      1.18 o 
   0   5   4      868.72      843.34     11.47 o 
   1   5   4        4.47        5.92      1.15 o 
   2   5   4       25.15       34.15      1.72 o 
   3   5   4      256.53      276.24      5.33 o 
   4   5   4       43.31       49.00      2.59 o 
   5   5   4        0.02       -0.78      0.78 o 
   6   5   4       23.16       25.95      2.84 o 
   7   5   4        0.42       -0.24      1.40 o 
   8   5   4       58.04       54.65      2.73 o 
   9   5   4       29.66       31.66      2.23 o 
  10   5   4       85.04       86.11      3.75 o 
  11   5   4        2.52        3.02      3.00 o 
  12   5   4       60.72       72.59      7.62 o 
 -13   6   4       48.97       49.29      3.94 o 
 -12   6   4        0.80       -0.36      2.30 o 
 -11   6   4       74.14       73.07      3.82 o 
 -10   6   4      338.58      340.23      7.87 o 
  -9   6   4       10.16        8.02      2.14 o 
  -8   6   4       13.59       10.25      2.26 o 
  -7   6   4       68.27       64.57      2.88 o 
  -6   6   4       54.81       55.37      2.66 o 
  -5   6   4       46.44       49.17      2.58 o 
  -4   6   4        2.74        4.61      1.69 o 
  -3   6   4       40.18       40.93      2.40 o 
  -2   6   4      114.87      117.43      3.68 o 
  -1   6   4      116.68      140.60      3.91 o 
   0   6   4       12.99       12.97      1.84 o 
   1   6   4      519.03      522.56      8.86 o 
   2   6   4      715.76      712.79     11.37 o 
   3   6   4       54.43       60.49      3.27 o 
   4   6   4        0.73        0.36      1.23 o 
   5   6   4        2.28        1.51      1.27 o 
   6   6   4        1.68        1.62      1.36 o 
   7   6   4        0.07       -1.00      1.43 o 
   8   6   4       11.14        7.63      1.79 o 
   9   6   4       30.82       31.80      3.23 o 
  10   6   4       13.12       16.70      2.82 o 
  11   6   4       49.44       44.80      4.90 o 
 -11   7   4        1.23       -1.68      2.16 o 
 -10   7   4       59.21       54.07      3.52 o 
  -9   7   4       60.23       61.53      3.57 o 
  -8   7   4       84.66       85.34      3.91 o 
  -7   7   4       20.65       18.56      2.42 o 
  -6   7   4      140.38      130.59      4.43 o 
  -5   7   4       24.04       18.75      2.21 o 
  -4   7   4      334.94      330.70      6.77 o 
  -3   7   4        2.13        2.61      1.65 o 
  -2   7   4        2.14        3.32      1.67 o 
  -1   7   4       43.78       35.25      2.38 o 
   0   7   4       64.60       56.46      2.93 o 
   1   7   4        2.12        1.03      1.58 o 
   2   7   4       58.93       54.60      3.22 o 
   3   7   4       88.40       85.79      3.99 o 
   4   7   4       64.81       60.40      3.53 o 
   5   7   4       12.47       12.44      2.45 o 
   6   7   4       85.21       83.32      4.51 o 
   7   7   4        4.08        2.06      1.96 o 
   8   7   4       51.95       59.47      3.56 o 
   9   7   4        3.81        4.32      6.62 o 
  -8   8   4      120.00      120.75      4.91 o 
  -7   8   4       64.26       59.08      3.64 o 
  -6   8   4       10.43       10.88      2.25 o 
  -5   8   4        4.66        4.88      2.02 o 
  -4   8   4       20.09       21.73      2.46 o 
  -3   8   4       53.12       53.96      3.02 o 
  -2   8   4       17.78       11.45      2.10 o 
  -1   8   4       37.74       36.22      3.20 o 
   0   8   4        1.70       -1.45      2.25 o 
   1   8   4      403.35      382.72      8.86 o 
   2   8   4      155.16      138.79      5.14 o 
   3   8   4       33.92       34.87      4.98 o 
   4   8   4       56.98       48.10      3.57 o 
   5   8   4        1.35       -2.08      2.08 o 
   6   8   4        0.00       -2.07      3.10 o 
 -17   1   5       14.25       19.47      2.82 o 
 -16   1   5        1.66        1.22      2.15 o 
 -15   1   5        3.84        3.92      1.79 o 
 -14   1   5        3.53        2.69      1.67 o 
 -13   1   5       62.64       66.77      2.96 o 
 -12   1   5       22.85       28.05      2.07 o 
 -11   1   5        0.08        0.14      1.36 o 
 -10   1   5       14.90       11.09      1.39 o 
  -9   1   5       39.67       61.96      2.08 o 
  -8   1   5        0.44        1.65      0.87 o 
  -7   1   5      310.95      305.56      4.47 o 
  -6   1   5       86.20      119.62      2.23 o 
  -5   1   5       12.94       22.24      0.90 o 
  -4   1   5      510.91      508.51      8.58 o 
  -3   1   5      115.17      118.97      4.33 o 
  -2   1   5      252.37      276.39      3.91 o 
  -1   1   5      846.08      876.61     12.04 o 
   0   1   5      705.53      721.14      9.15 o 
   1   1   5        8.50        6.86      0.69 o 
   2   1   5       36.66       35.62      1.02 o 
   3   1   5        0.48       -0.29      0.49 o 
   4   1   5        8.99       13.97      0.78 o 
   5   1   5       64.05       43.07      1.53 o 
   6   1   5        1.01        4.28      0.73 o 
   7   1   5        7.17        3.21      0.71 o 
   8   1   5        0.37        1.80      0.84 o 
   9   1   5        0.88        0.45      1.39 o 
  10   1   5        0.01       -0.67      2.53 o 
  11   1   5       62.87       50.26      9.63 o 
  12   1   5       10.13       16.88      3.32 o 
  13   1   5        9.13        4.13      3.00 o 
  14   1   5        2.75       -2.69      4.03 o 
 -17   2   5        4.10        0.47      2.64 o 
 -16   2   5       22.83       27.14      3.01 o 
 -15   2   5        6.66       10.02      2.49 o 
 -14   2   5       12.09       11.53      2.33 o 
 -13   2   5       14.64       14.83      2.33 o 
 -12   2   5       23.63       26.24      2.49 o 
 -11   2   5        4.13        4.24      1.44 o 
 -10   2   5       28.98       30.71      1.86 o 
  -9   2   5      428.14      463.58      7.39 o 
  -8   2   5      193.45      263.64      4.13 o 
  -7   2   5       73.62       61.92      1.72 o 
  -6   2   5     1751.65     1959.60     24.14 o 
  -5   2   5      112.22      121.80      2.20 o 
  -4   2   5        0.38        2.93      0.75 o 
  -3   2   5        0.03       -0.60      0.78 o 
  -2   2   5        0.41        0.29      0.35 o 
  -1   2   5      881.09      825.27     10.52 o 
   0   2   5       16.33       17.73      0.86 o 
   1   2   5        1.93        1.41      0.59 o 
   2   2   5       31.45       32.84      1.34 o 
   3   2   5       89.69       76.50      2.01 o 
   4   2   5       22.15       31.89      1.28 o 
   5   2   5      121.50      127.91      2.74 o 
   6   2   5     1203.05     1378.86     18.97 o 
   7   2   5      142.90      164.84      3.58 o 
   8   2   5       33.53       27.17      1.78 o 
   9   2   5        0.43        0.26      1.64 o 
  10   2   5        0.06       -0.75      2.36 o 
  11   2   5       25.92       21.68      3.49 o 
  12   2   5       23.62       26.37      3.80 o 
  13   2   5       58.32       55.68      4.93 o 
  14   2   5        0.50       -0.19      3.58 o 
 -16   3   5        5.93        3.60      3.80 o 
 -15   3   5      102.63       95.43      6.12 o 
 -14   3   5        0.38        0.90      2.43 o 
 -13   3   5       82.84       86.82      4.14 o 
 -12   3   5        1.00        0.89      1.77 o 
 -11   3   5        9.02       13.89      3.58 o 
 -10   3   5       11.57        6.76      1.68 o 
  -9   3   5        0.01        1.03      1.34 o 
  -8   3   5       12.25        4.15      1.06 o 
  -7   3   5       16.35       17.46      1.37 o 
  -6   3   5      123.75      140.42      4.35 o 
  -5   3   5      308.53      365.06     16.12 o 
  -4   3   5       20.51       23.71      1.54 o 
  -3   3   5      643.04      682.55     10.11 o 
  -2   3   5       13.66       13.46      0.86 o 
  -1   3   5      500.35      447.59      6.89 o 
   0   3   5       31.58       26.98      1.52 o 
   1   3   5      271.36      283.12      5.87 o 
   2   3   5      772.60      766.33     11.15 o 
   3   3   5      358.95      387.22      5.72 o 
   4   3   5      115.73      112.50      2.70 o 
   5   3   5       55.57       74.14      2.09 o 
   6   3   5        9.67       13.48      1.21 o 
   7   3   5       26.87       32.79      1.55 o 
   8   3   5       63.84       40.45      2.22 o 
   9   3   5      131.50      105.98      4.14 o 
  10   3   5        0.05       -2.75      2.75 o 
  11   3   5       47.98       35.54      3.80 o 
  12   3   5        1.79       -2.53      2.53 o 
  13   3   5        1.39        1.12      2.85 o 
  14   3   5        0.17        1.43      3.32 o 
 -15   4   5        0.67       -2.09      2.09 o 
 -14   4   5       33.22       34.11      3.34 o 
 -13   4   5       52.38       48.73      3.60 o 
 -12   4   5        7.89        7.40      2.17 o 
 -11   4   5      124.01      116.68      4.83 o 
 -10   4   5      106.32      101.29      7.18 o 
  -9   4   5        0.22       -0.29      1.76 o 
  -8   4   5      146.86      159.36      3.80 o 
  -7   4   5       33.20       34.99      1.93 o 
  -6   4   5      424.04      436.30      7.25 o 
  -5   4   5       14.60       10.97      1.40 o 
  -4   4   5      284.16      301.11      5.47 o 
  -3   4   5       84.05      103.50      2.82 o 
  -2   4   5      177.99      198.28      3.46 o 
  -1   4   5       38.04       21.17      1.13 o 
   0   4   5        0.92       -0.76      0.76 o 
   1   4   5      113.65      108.45      3.99 o 
   2   4   5        2.85        6.39      1.02 o 
   3   4   5      353.51      338.15      5.31 o 
   4   4   5       37.05       32.49      1.87 o 
   5   4   5        1.41       -0.07      1.08 o 
   6   4   5      407.82      425.94      6.53 o 
   7   4   5        0.48        0.05      1.11 o 
   8   4   5       77.87       75.68      3.74 o 
   9   4   5       31.44       29.30      2.33 o 
  10   4   5       18.52        8.11      2.65 o 
  11   4   5        6.57        1.12      2.85 o 
  12   4   5       48.54       53.85      7.17 o 
  13   4   5       25.44       24.60      4.12 o 
 -14   5   5       43.23       45.82      8.32 o 
 -13   5   5       46.86       46.79      3.68 o 
 -12   5   5        8.45        8.22      2.41 o 
 -11   5   5       60.73       66.14      3.42 o 
 -10   5   5        1.52        1.29      1.71 o 
  -9   5   5       18.95       23.09      2.31 o 
  -8   5   5       17.84       15.68      2.11 o 
  -7   5   5      187.22      183.79      4.39 o 
  -6   5   5        6.70        5.76      1.51 o 
  -5   5   5       20.70       27.88      2.22 o 
  -4   5   5       90.30       87.44      2.91 o 
  -3   5   5      380.98      426.73      7.31 o 
  -2   5   5      216.68      214.57      4.53 o 
  -1   5   5       65.90       86.55      2.88 o 
   0   5   5       33.11       29.80      1.92 o 
   1   5   5     1268.56     1221.86     15.99 o 
   2   5   5      231.09      215.06      4.09 o 
   3   5   5      548.67      542.80      9.99 o 
   4   5   5      130.68      137.18      3.26 o 
   5   5   5       66.60       62.48      2.51 o 
   6   5   5        0.23       -0.70      1.23 o 
   7   5   5       24.79       27.10      2.00 o 
   8   5   5       78.79       70.38      5.82 o 
   9   5   5      211.77      199.44      6.10 o 
  10   5   5       33.52       35.45      4.12 o 
  11   5   5       31.52       16.21      6.72 o 
  12   5   5       10.97        4.03      4.48 o 
 -13   6   5       25.05       24.81      3.95 o 
 -12   6   5      113.58      132.63      8.96 o 
 -11   6   5      107.51      101.98      4.31 o 
 -10   6   5       63.57       61.26      3.48 o 
  -9   6   5       10.39       11.19      2.14 o 
  -8   6   5       33.16       34.00      2.68 o 
  -7   6   5       26.22       20.68      2.08 o 
  -6   6   5        0.60       -1.44      1.44 o 
  -5   6   5      139.99      132.31      3.87 o 
  -4   6   5       91.61       99.18      3.32 o 
  -3   6   5        0.02        0.35      1.48 o 
  -2   6   5      613.52      563.34      9.51 o 
  -1   6   5        4.18        3.95      1.58 o 
   0   6   5      262.69      259.89      5.45 o 
   1   6   5       73.81       80.94      3.09 o 
   2   6   5        1.78        2.51      1.64 o 
   3   6   5       65.08       71.43      3.27 o 
   4   6   5        6.69        3.39      1.16 o 
   5   6   5        2.59       -1.15      1.37 o 
   6   6   5        7.97        9.18      1.62 o 
   7   6   5        4.27        3.12      1.63 o 
   8   6   5       29.88       23.63      2.88 o 
   9   6   5        4.58        2.24      2.64 o 
  10   6   5      102.11       88.78      6.02 o 
 -11   7   5      145.24      147.87      5.38 o 
 -10   7   5       44.78       42.51      3.33 o 
  -9   7   5       17.05       15.38      2.54 o 
  -8   7   5       26.60       23.23      2.63 o 
  -7   7   5       33.62       29.28      2.76 o 
  -6   7   5        3.46        0.69      1.74 o 
  -5   7   5      165.33      160.13      4.44 o 
  -4   7   5        3.05        0.17      1.61 o 
  -3   7   5        0.58       -1.45      1.45 o 
  -2   7   5      106.97      107.85      3.68 o 
  -1   7   5       74.46       67.74      3.06 o 
   0   7   5       19.22       17.58      3.66 o 
   1   7   5      568.08      534.00      9.39 o 
   2   7   5        9.75        6.91      3.16 o 
   3   7   5      352.55      345.59      7.91 o 
   4   7   5       25.25       26.13      2.77 o 
   5   7   5       14.31       13.78      2.72 o 
   6   7   5        0.44        0.20      2.13 o 
   7   7   5      113.60      111.80      6.35 o 
   8   7   5        2.35        0.27      2.98 o 
  -7   8   5       54.57       54.15      3.61 o 
  -6   8   5       12.46       10.57      2.24 o 
  -5   8   5       66.62       59.17      3.20 o 
  -4   8   5        8.62        5.53      2.21 o 
  -3   8   5        0.02       -1.11      1.67 o 
  -2   8   5      101.46       86.45      3.57 o 
  -1   8   5       58.84       56.88      3.16 o 
   0   8   5       99.17       94.40      5.45 o 
   1   8   5        4.10        4.48      2.42 o 
   2   8   5      133.88      125.43      4.87 o 
   3   8   5      161.21      159.31      6.01 o 
   4   8   5        0.06       -2.52      2.52 o 
   5   8   5        0.03       -2.16      2.18 o 
 -16   0   6        1.88       -2.46      2.46 o 
 -15   0   6       14.41        9.96      7.17 o 
 -14   0   6        0.01        1.47      2.02 o 
 -13   0   6      246.08      207.91     10.31 o 
 -12   0   6       92.09      110.23      7.17 o 
 -11   0   6        6.31        4.40      1.72 o 
 -10   0   6        9.85       12.44      2.46 o 
  -9   0   6      352.76      475.23      9.57 o 
  -8   0   6      438.27      503.47      9.82 o 
  -7   0   6     1559.38     1978.59     38.93 o 
  -6   0   6      718.22      697.15     12.93 o 
  -5   0   6      174.26      171.26      4.10 o 
  -3   0   6      158.72      176.95      3.96 o 
  -2   0   6       98.89      102.16      3.00 o 
  -1   0   6      668.93      751.84     18.37 o 
   0   0   6     2733.85     2691.10     46.05 o 
   1   0   6      206.81      221.76      9.41 o 
   2   0   6       15.41       15.38      1.49 o 
   3   0   6      300.33      323.50     11.65 o 
   4   0   6       31.68       44.52      2.57 o 
   5   0   6      982.89     1062.94     25.65 o 
   6   0   6      193.11      189.56      4.47 o 
   7   0   6      167.84      174.71      5.80 o 
   8   0   6       15.68        3.88      1.60 o 
   9   0   6       75.85       74.42      3.73 o 
  10   0   6        2.44       -2.69      3.58 o 
  11   0   6       37.36       36.30      5.83 o 
  12   0   6       26.01       24.64      5.38 o 
  13   0   6       10.26        7.62      4.93 o 
  14   0   6      120.32      120.09      9.86 o 
 -17   1   6       17.51       21.17      2.92 o 
 -16   1   6        0.32       -2.07      2.07 o 
 -15   1   6       34.66       27.99      2.92 o 
 -14   1   6      137.48      132.18      4.08 o 
 -13   1   6       40.05       44.02      2.45 o 
 -12   1   6       34.60       31.21      2.39 o 
 -11   1   6       11.52        6.29      1.39 o 
 -10   1   6        8.09        6.70      1.28 o 
  -9   1   6      336.03      392.63      6.32 o 
  -8   1   6      296.34      375.61      5.41 o 
  -7   1   6      436.11      446.17      6.18 o 
  -6   1   6        1.87        2.03      0.62 o 
  -5   1   6        0.98        5.25      0.70 o 
  -4   1   6       34.16       31.84      2.01 o 
  -3   1   6     1329.98     1440.87     30.77 o 
  -2   1   6      317.42      358.32      4.89 o 
  -1   1   6      737.58      671.46      8.64 o 
   0   1   6      407.31      401.99      6.03 o 
   1   1   6      138.31      150.94      2.44 o 
   2   1   6      103.03       74.64      1.79 o 
   3   1   6      245.07      264.16      4.41 o 
   4   1   6      266.17      275.87      4.07 o 
   5   1   6      242.33      214.38      3.40 o 
   6   1   6       31.02       30.57      1.47 o 
   7   1   6        1.97       -0.85      0.85 o 
   8   1   6        1.46        2.02      1.12 o 
   9   1   6       77.23       75.28      3.56 o 
  10   1   6      373.50      278.25      9.34 o 
  11   1   6      166.67      136.19      6.65 o 
  12   1   6      372.34      328.90     10.77 o 
  13   1   6       15.99       12.32      3.49 o 
  14   1   6        0.66        3.44      3.32 o 
 -17   2   6        8.63        8.67      2.67 o 
 -16   2   6        3.01        2.72      3.16 o 
 -15   2   6        0.61        2.54      2.07 o 
 -14   2   6        6.78        9.43      3.17 o 
 -13   2   6      202.73      175.04      5.60 o 
 -12   2   6        2.25        4.10      2.02 o 
 -11   2   6      121.32      126.10      4.40 o 
 -10   2   6       20.79       20.84      1.81 o 
  -9   2   6       84.62      110.22      2.81 o 
  -8   2   6       66.21       65.44      1.74 o 
  -7   2   6     1112.60     1223.48     15.47 o 
  -6   2   6       47.87       40.98      1.30 o 
  -5   2   6        4.28        5.91      1.44 o 
  -4   2   6        6.57       12.72      1.13 o 
  -3   2   6        2.76        3.36      0.68 o 
  -2   2   6      237.81      236.46      3.57 o 
  -1   2   6     1431.93     1618.95     19.99 o 
   0   2   6      539.53      495.75      7.19 o 
   1   2   6      462.36      516.86      7.61 o 
   2   2   6       15.65       15.07      0.88 o 
   3   2   6       89.70       71.89      1.74 o 
   4   2   6      281.09      316.40      4.72 o 
   5   2   6      703.88      703.06      9.36 o 
   6   2   6       53.07       37.82      1.61 o 
   7   2   6        3.04        1.71      1.15 o 
   8   2   6       45.63       55.81      3.08 o 
   9   2   6       11.23        7.62      1.96 o 
  10   2   6       18.42       13.47      3.17 o 
  11   2   6       88.50       85.39      5.39 o 
  12   2   6        0.67        0.67      2.85 o 
  13   2   6        0.04       -0.07      3.00 o 
  14   2   6       52.02       62.02      5.54 o 
 -16   3   6       27.76       24.44      2.99 o 
 -15   3   6        0.26       -0.61      2.04 o 
 -14   3   6      165.26      167.13      5.77 o 
 -13   3   6       13.59       13.35      2.30 o 
 -12   3   6      145.59      122.98      5.66 o 
 -11   3   6       19.46       13.17      2.11 o 
 -10   3   6       63.62       63.09      3.60 o 
  -9   3   6      320.95      303.33      6.33 o 
  -8   3   6      259.68      337.69      7.91 o 
  -7   3   6       88.41      108.11      3.51 o 
  -6   3   6      382.82      392.33     14.37 o 
  -5   3   6      254.24      309.79     11.08 o 
  -4   3   6       12.08       29.63      1.67 o 
  -3   3   6       95.90       92.07      2.39 o 
  -2   3   6     1348.23     1341.81     18.62 o 
  -1   3   6      252.19      257.92      4.06 o 
   0   3   6      511.69      502.46      6.95 o 
   1   3   6      171.75      129.01      2.58 o 
   2   3   6       59.29       68.27      1.87 o 
   3   3   6      102.75       97.49      2.28 o 
   4   3   6      254.64      277.07      4.52 o 
   5   3   6       71.48       72.25      2.11 o 
   6   3   6       85.85       86.40      2.35 o 
   7   3   6       49.94       42.00      2.03 o 
   8   3   6       52.77       48.27      3.08 o 
   9   3   6        0.07        1.17      1.84 o 
  10   3   6      529.28      479.71     10.94 o 
  11   3   6       18.17       16.81      3.49 o 
  12   3   6        1.13       -2.68      2.68 o 
  13   3   6       12.68       10.75      3.49 o 
 -15   4   6        0.06       -1.45      2.17 o 
 -14   4   6        0.36       -1.01      3.41 o 
 -13   4   6      144.04      150.86      5.58 o 
 -12   4   6        0.62        0.15      1.90 o 
 -11   4   6       23.14       24.18      2.67 o 
 -10   4   6        8.86        4.76      2.31 o 
  -9   4   6        0.22       -0.53      1.49 o 
  -8   4   6      147.68      163.42      4.85 o 
  -7   4   6      139.61      141.78      3.47 o 
  -6   4   6        6.73        7.33      1.63 o 
  -5   4   6      162.35      169.37      4.35 o 
  -4   4   6       41.77       31.13      2.80 o 
  -3   4   6       37.88       32.27      1.78 o 
  -2   4   6        0.53        0.63      0.98 o 
  -1   4   6      404.66      410.07      6.63 o 
   0   4   6       47.82       38.80      1.59 o 
   1   4   6      125.26      117.12      2.70 o 
   2   4   6       19.02       18.03      1.27 o 
   3   4   6        0.04       -0.86      0.93 o 
   4   4   6      226.46      250.76      4.42 o 
   5   4   6       83.81       79.17      2.62 o 
   6   4   6        0.22       -0.36      1.06 o 
   7   4   6      100.70      114.40      3.22 o 
   8   4   6       12.74       14.32      2.33 o 
   9   4   6        6.14        5.19      2.15 o 
  10   4   6       22.10       21.50      2.67 o 
  11   4   6       54.92       57.15      4.75 o 
  12   4   6       27.87       20.36      3.95 o 
 -14   5   6        5.60        8.08      2.47 o 
 -13   5   6        0.89        1.46      2.11 o 
 -12   5   6       23.63       23.71      2.82 o 
 -11   5   6       10.57       10.52      2.17 o 
 -10   5   6       23.63       24.58      2.54 o 
  -9   5   6       17.68       15.99      2.11 o 
  -8   5   6       62.56       66.38      3.10 o 
  -7   5   6       26.07       23.47      1.97 o 
  -6   5   6        3.82        5.20      1.51 o 
  -5   5   6        0.01        0.09      1.29 o 
  -4   5   6      426.60      414.61      7.28 o 
  -3   5   6        6.40       11.81      1.45 o 
  -2   5   6        0.01        0.63      1.45 o 
  -1   5   6        2.89        2.50      1.23 o 
   0   5   6       48.57       53.24      2.34 o 
   1   5   6        0.01       -0.76      0.76 o 
   2   5   6        9.44       11.00      1.30 o 
   3   5   6       57.00       51.78      2.11 o 
   4   5   6      122.34      120.14      3.08 o 
   5   5   6       86.22       84.05      2.63 o 
   6   5   6        3.96        3.35      1.44 o 
   7   5   6        3.61        5.00      1.66 o 
   8   5   6      241.36      248.32      7.15 o 
   9   5   6       27.17       27.17      3.01 o 
  10   5   6       19.22       18.29      2.85 o 
  11   5   6       22.63       21.79      3.80 o 
 -13   6   6        6.41        4.23      3.43 o 
 -12   6   6       59.52       59.36      4.05 o 
 -11   6   6        0.29       -0.60      2.24 o 
 -10   6   6       80.62       76.53      3.71 o 
  -9   6   6        3.39        4.55      1.97 o 
  -8   6   6       34.92       37.83      2.88 o 
  -7   6   6        1.60        1.87      1.60 o 
  -6   6   6        5.94        2.72      1.71 o 
  -5   6   6       74.15       75.36      2.99 o 
  -4   6   6       10.72       12.16      1.79 o 
  -3   6   6        1.21       -1.47      1.47 o 
  -2   6   6        0.31       -1.15      1.43 o 
  -1   6   6        0.60       -1.16      1.32 o 
   0   6   6        0.00        0.85      1.48 o 
   1   6   6        0.10        0.22      1.33 o 
   2   6   6       56.87       55.51      2.61 o 
   3   6   6        0.40       -0.89      0.89 o 
   4   6   6      114.13      111.10      3.48 o 
   5   6   6        0.00       -0.58      1.34 o 
   6   6   6        2.00        0.47      1.65 o 
   7   6   6       19.70       16.77      2.07 o 
   8   6   6        2.36        2.22      2.01 o 
   9   6   6        8.98       11.37      3.44 o 
 -10   7   6        0.52       -0.93      2.06 o 
  -9   7   6        0.24        0.35      2.01 o 
  -8   7   6        5.76        4.46      2.04 o 
  -7   7   6      125.53      115.74      3.98 o 
  -6   7   6        1.05       -1.68      1.68 o 
  -5   7   6        1.20        0.33      1.69 o 
  -4   7   6        2.51        5.31      1.77 o 
  -3   7   6        7.98        8.29      1.90 o 
  -2   7   6        4.34        3.98      1.79 o 
  -1   7   6      248.83      222.37      5.25 o 
   0   7   6       35.85       29.10      2.39 o 
   1   7   6       83.17       94.32      3.53 o 
   2   7   6       32.62       31.91      2.40 o 
   3   7   6       18.29       12.95      1.80 o 
   4   7   6        1.40        0.93      1.35 o 
   5   7   6       17.99       20.34      7.22 o 
   6   7   6        2.44        0.88      3.91 o 
   7   7   6        0.25       -1.70      2.98 o 
  -7   8   6        0.40       -1.89      1.89 o 
  -6   8   6        4.80        0.93      1.92 o 
  -5   8   6        0.00       -1.79      1.79 o 
  -4   8   6       12.46       12.07      2.22 o 
  -3   8   6        5.30        1.46      2.03 o 
  -2   8   6       15.71       10.87      2.79 o 
  -1   8   6      116.12      110.71      4.01 o 
   0   8   6        1.51       -1.80      1.80 o 
   1   8   6       30.84       22.99      4.14 o 
   2   8   6      140.48      147.36      5.32 o 
   3   8   6       27.66       29.49      3.07 o 
   4   8   6      173.36      173.98      5.82 o 
 -17   1   7        5.50        6.82      3.14 o 
 -16   1   7       20.02       15.26      2.67 o 
 -15   1   7       14.36       10.96      2.33 o 
 -14   1   7       80.11       67.44      3.70 o 
 -13   1   7       20.81       27.52      2.12 o 
 -12   1   7        7.67       15.29      1.86 o 
 -11   1   7       61.05       48.76      2.39 o 
 -10   1   7       25.05       23.05      1.63 o 
  -9   1   7       77.88       76.43      2.34 o 
  -8   1   7       30.85       19.52      1.00 o 
  -7   1   7       12.78       14.05      0.88 o 
  -6   1   7       65.09       84.61      1.86 o 
  -5   1   7       63.93       73.14      1.89 o 
  -4   1   7      805.56      890.88     20.16 o 
  -3   1   7      301.83      362.13      5.05 o 
  -2   1   7      947.94     1044.15     13.08 o 
  -1   1   7       68.79       43.54      1.25 o 
   0   1   7      312.97      348.85      5.32 o 
   1   1   7      861.50      906.58     12.79 o 
   2   1   7        0.00        0.11      0.58 o 
   3   1   7       84.07       92.26      2.14 o 
   4   1   7        6.61        7.49      0.69 o 
   5   1   7        5.37        3.81      1.05 o 
   6   1   7       10.28       15.36      1.52 o 
   7   1   7        3.59        3.30      1.18 o 
   8   1   7       64.06       59.83      2.65 o 
   9   1   7       82.44       67.00      3.53 o 
  10   1   7       73.56       64.77      4.75 o 
  11   1   7        2.24        0.67      2.85 o 
  12   1   7       38.89       39.27      6.05 o 
  13   1   7       40.24       37.17      4.59 o 
 -17   2   7       31.29       39.33      3.62 o 
 -16   2   7        4.24        5.94      3.62 o 
 -15   2   7       73.87       71.14      4.05 o 
 -14   2   7      109.58      112.64      4.66 o 
 -13   2   7        2.45        1.09      1.89 o 
 -12   2   7       14.99       10.20      2.07 o 
 -11   2   7       47.39       44.70      2.75 o 
 -10   2   7        0.03        0.45      1.22 o 
  -9   2   7        3.94        3.54      1.28 o 
  -8   2   7      127.30      134.07      2.63 o 
  -7   2   7      168.29      163.38      2.88 o 
  -6   2   7      356.56      392.57      8.56 o 
  -5   2   7       69.29       98.51      3.31 o 
  -4   2   7       34.35       39.15      2.27 o 
  -3   2   7      780.07      854.97     11.00 o 
  -2   2   7      363.73      366.47      5.21 o 
  -1   2   7        3.40        2.02      0.65 o 
   0   2   7       62.86       65.31      1.63 o 
   1   2   7      289.56      295.95      4.43 o 
   2   2   7      103.27       89.05      1.90 o 
   3   2   7        4.91        6.93      0.78 o 
   4   2   7       37.71       36.23      1.58 o 
   5   2   7       21.82       25.04      1.84 o 
   6   2   7      262.82      280.15      7.44 o 
   7   2   7        1.35       -0.34      1.15 o 
   8   2   7        0.87       -0.74      1.23 o 
   9   2   7       56.77       41.69      3.80 o 
  10   2   7        1.28        1.79      2.85 o 
  11   2   7        0.35       -2.69      2.69 o 
  12   2   7        7.84        7.45      3.58 o 
  13   2   7        8.93        6.50      3.49 o 
 -16   3   7        6.23       11.97      2.59 o 
 -15   3   7      113.37      113.41      4.92 o 
 -14   3   7       88.07       74.75      7.16 o 
 -13   3   7       11.36       10.84      2.23 o 
 -12   3   7       95.29       99.18      4.22 o 
 -11   3   7       49.62       58.24      3.30 o 
 -10   3   7      131.68      133.70      4.08 o 
  -9   3   7       90.35       80.39      3.08 o 
  -8   3   7       79.74       99.93      2.81 o 
  -7   3   7        6.14        1.76      0.95 o 
  -6   3   7        1.13        1.64      1.09 o 
  -5   3   7        1.25        0.79      0.91 o 
  -4   3   7        0.09        0.04      0.83 o 
  -3   3   7      794.73      901.08     14.77 o 
  -2   3   7      322.12      383.06      5.57 o 
  -1   3   7      330.45      363.39      5.37 o 
   0   3   7       28.75       39.60      1.53 o 
   1   3   7      364.83      346.73      5.18 o 
   2   3   7       50.63       50.31      1.76 o 
   3   3   7        0.24        0.99      0.86 o 
   4   3   7       94.09       88.38      2.26 o 
   5   3   7       24.62       25.62      1.96 o 
   6   3   7        6.56        4.53      1.50 o 
   7   3   7        5.00        7.63      1.59 o 
   8   3   7        0.03       -1.63      1.63 o 
   9   3   7      253.82      234.05      7.64 o 
  10   3   7       91.83       96.66      4.41 o 
  11   3   7       22.34       23.85      3.80 o 
  12   3   7        5.59        2.62      5.60 o 
 -15   4   7        9.82       10.69      2.64 o 
 -14   4   7       53.65       55.59      3.79 o 
 -13   4   7       19.92       18.16      2.64 o 
 -12   4   7       85.09       77.38      4.01 o 
 -11   4   7        1.62        0.38      1.92 o 
 -10   4   7      218.68      211.29      6.20 o 
  -9   4   7      138.78      125.68      4.66 o 
  -8   4   7       12.44       12.31      1.55 o 
  -7   4   7       57.97       58.70      2.44 o 
  -6   4   7      601.33      628.53     10.20 o 
  -5   4   7       91.93       94.75      3.12 o 
  -4   4   7       62.69       60.66      2.33 o 
  -3   4   7      149.91      141.22      3.41 o 
  -2   4   7      117.89      118.62      3.63 o 
  -1   4   7        3.29        4.07      1.16 o 
   0   4   7      339.04      373.15      5.72 o 
   1   4   7       62.50       69.01      2.08 o 
   2   4   7       71.48       91.45      2.69 o 
   3   4   7       12.70       10.87      1.23 o 
   4   4   7        0.02        0.56      1.08 o 
   5   4   7      156.53      153.61      3.75 o 
   6   4   7      353.85      381.06      7.78 o 
   7   4   7        4.48        2.32      1.54 o 
   8   4   7       62.88       66.48      3.70 o 
   9   4   7       34.06       29.65      2.90 o 
  10   4   7       21.08       17.47      2.64 o 
  11   4   7        1.49        5.60      3.17 o 
  12   4   7        1.72        1.89      3.00 o 
 -14   5   7        0.15       -0.07      2.30 o 
 -13   5   7        0.75        0.39      2.11 o 
 -12   5   7      129.39      121.39      5.16 o 
 -11   5   7      359.76      344.23      7.78 o 
 -10   5   7        0.19        1.98      1.71 o 
  -9   5   7      180.59      179.20      5.04 o 
  -8   5   7        2.15        3.28      1.62 o 
  -7   5   7       14.43       17.01      1.84 o 
  -6   5   7      102.26       93.15      3.17 o 
  -5   5   7       22.57       23.43      1.92 o 
  -4   5   7       98.20      111.89      3.34 o 
  -3   5   7        9.02       13.36      1.61 o 
  -2   5   7        3.29        0.57      1.25 o 
  -1   5   7      246.95      234.11      4.85 o 
   0   5   7        2.28        2.10      1.02 o 
   1   5   7        0.32       -1.20      1.20 o 
   2   5   7      304.01      322.74      6.05 o 
   3   5   7        3.11        0.61      1.20 o 
   4   5   7        0.02       -0.74      1.20 o 
   5   5   7        0.32        0.78      1.39 o 
   6   5   7       31.40       40.21      2.16 o 
   7   5   7        1.74        3.24      2.04 o 
   8   5   7       25.89       25.72      2.85 o 
   9   5   7       37.06       38.84      3.36 o 
  10   5   7       27.44       33.46      3.36 o 
 -13   6   7        0.54       -1.50      2.21 o 
 -12   6   7       77.34       81.57      4.55 o 
 -11   6   7        8.49       11.09      2.39 o 
 -10   6   7      173.96      164.62      5.25 o 
  -9   6   7      205.26      193.91      6.52 o 
  -8   6   7       21.08       20.09      2.52 o 
  -7   6   7      171.13      162.79      5.30 o 
  -6   6   7      143.26      149.02      4.61 o 
  -5   6   7       42.99       38.64      2.38 o 
  -4   6   7       95.88       99.85      3.41 o 
  -3   6   7        3.47        4.00      1.51 o 
  -2   6   7        4.61        0.77      1.47 o 
  -1   6   7        3.53        4.26      1.47 o 
   0   6   7      158.08      151.57      3.99 o 
   1   6   7        5.87        3.43      1.63 o 
   2   6   7      187.21      193.68      4.63 o 
   3   6   7      134.46      140.09      3.95 o 
   4   6   7       85.02       87.41      3.20 o 
   5   6   7      338.66      360.78      7.91 o 
   6   6   7       63.19       70.39      3.93 o 
   7   6   7        6.49        6.50      3.22 o 
   8   6   7      143.50      157.15      5.94 o 
   9   6   7        0.42        0.96      2.87 o 
 -10   7   7        1.02        0.39      2.16 o 
  -9   7   7      324.37      327.81      8.87 o 
  -8   7   7       34.11       34.54      2.99 o 
  -7   7   7      127.09      124.60      4.08 o 
  -6   7   7      119.48      121.57      3.97 o 
  -5   7   7        0.37       -1.69      1.69 o 
  -4   7   7        2.11        1.23      1.75 o 
  -3   7   7       63.86       65.59      3.60 o 
  -2   7   7       13.25       12.21      2.04 o 
  -1   7   7        6.07        5.87      1.88 o 
   0   7   7      257.13      250.54      5.69 o 
   1   7   7        0.57        0.33      1.69 o 
   2   7   7      122.31      133.80      4.09 o 
   3   7   7      180.99      196.11      6.66 o 
   4   7   7        8.75        9.56      2.24 o 
   5   7   7      119.74      122.19      4.56 o 
   6   7   7       50.80       54.62      6.66 o 
  -6   8   7       22.29       29.30      2.68 o 
  -5   8   7       27.64       24.80      2.77 o 
  -4   8   7        7.35        2.11      2.34 o 
  -3   8   7       26.69       24.56      2.43 o 
  -2   8   7        8.02        2.41      1.93 o 
  -1   8   7        1.73       -1.16      1.74 o 
   0   8   7       12.84        6.08      2.67 o 
   1   8   7       81.83       76.22      3.48 o 
   2   8   7        5.82        0.66      3.36 o 
   3   8   7        0.01       -1.69      2.31 o 
 -17   0   8      106.43       96.79      8.07 o 
 -16   0   8       33.47       37.64      5.38 o 
 -15   0   8       74.33       74.23      4.72 o 
 -14   0   8      197.01      169.66      6.63 o 
 -13   0   8      794.98      641.86     16.15 o 
 -12   0   8       11.08       13.19      2.36 o 
 -11   0   8        2.66       -0.20      2.24 o 
 -10   0   8       32.43       42.92      3.00 o 
  -9   0   8       21.51       16.62      3.36 o 
  -8   0   8       39.26       33.37      1.84 o 
  -7   0   8        1.04       -0.45      0.92 o 
  -6   0   8      196.02      191.08      5.43 o 
  -4   0   8       26.87       35.55      1.71 o 
  -3   0   8       78.63       86.48      4.93 o 
  -2   0   8     5668.35     6455.75    135.82 o 
  -1   0   8      449.93      477.14      9.10 o 
   0   0   8      726.76      780.01     23.08 o 
   1   0   8       65.93       83.55      3.32 o 
   2   0   8      254.50      277.45      9.19 o 
   3   0   8      448.16      390.15     10.14 o 
   4   0   8       13.79       16.73      2.04 o 
   5   0   8       73.45       77.02      3.88 o 
   6   0   8        0.29       -1.52      2.46 o 
   7   0   8       30.62       32.48      2.91 o 
   8   0   8       23.13       16.61      2.57 o 
   9   0   8        5.25        7.49      3.36 o 
  10   0   8      566.55      468.25     19.27 o 
  11   0   8       11.07       10.75      4.48 o 
  12   0   8        3.80        2.24      4.48 o 
  13   0   8       61.85       69.45      8.51 o 
 -17   1   8       11.36        8.98      2.49 o 
 -16   1   8        5.54        4.93      2.23 o 
 -15   1   8      144.07      127.34      4.92 o 
 -14   1   8      268.96      242.23     10.52 o 
 -13   1   8      104.23       88.68      3.88 o 
 -12   1   8       13.38       17.00      2.15 o 
 -11   1   8        1.85        3.89      1.32 o 
 -10   1   8        4.96        4.65      1.11 o 
  -9   1   8       54.09       45.46      1.58 o 
  -8   1   8      288.65      288.95      4.47 o 
  -7   1   8       50.63       62.47      1.68 o 
  -6   1   8        0.18        1.14      0.53 o 
  -5   1   8       17.56       13.37      1.16 o 
  -4   1   8      346.08      332.27      4.84 o 
  -3   1   8       99.69       54.98      1.67 o 
  -2   1   8     6092.31     6521.12     78.28 o 
  -1   1   8     2153.17     2216.29     27.08 o 
   0   1   8      191.56      152.93      2.63 o 
   1   1   8       46.97       42.61      1.45 o 
   2   1   8      203.90      200.65      4.31 o 
   3   1   8       28.78       26.56      1.67 o 
   4   1   8      236.57      197.18      4.42 o 
   5   1   8       87.47       92.77      2.93 o 
   6   1   8      165.61      151.14      4.01 o 
   7   1   8      128.30      117.21      3.65 o 
   8   1   8       21.12       14.65      1.69 o 
   9   1   8      593.48      597.43     12.84 o 
  10   1   8      108.31       94.83     12.55 o 
  11   1   8        1.09        1.79      2.85 o 
  12   1   8        4.92        2.84      3.32 o 
  13   1   8        8.14        4.48      3.49 o 
 -17   2   8       28.49       32.61      3.51 o 
 -16   2   8        7.14        3.51      2.23 o 
 -15   2   8       42.37       48.87      3.44 o 
 -14   2   8       26.47       31.71      5.68 o 
 -13   2   8      218.32      181.39      5.69 o 
 -12   2   8       55.88       53.27      3.27 o 
 -11   2   8       13.17       11.04      2.39 o 
 -10   2   8        0.44       -1.17      1.17 o 
  -9   2   8      115.16      112.09      3.41 o 
  -8   2   8      244.44      245.21      4.56 o 
  -7   2   8       98.34       81.98      2.30 o 
  -6   2   8        8.20        8.61      0.79 o 
  -5   2   8      230.20      243.92      4.92 o 
  -4   2   8      111.34      108.52      2.43 o 
  -3   2   8      113.68      100.95      2.30 o 
  -2   2   8      857.80     1021.99     13.07 o 
  -1   2   8        0.10        0.81      0.62 o 
   0   2   8      454.39      462.05      6.39 o 
   1   2   8       65.76       62.94      1.64 o 
   2   2   8       12.21       21.24      1.02 o 
   3   2   8        1.03        3.16      0.84 o 
   4   2   8       95.20       86.10      2.95 o 
   5   2   8      124.36      123.33      3.56 o 
   6   2   8      155.56      149.51      4.08 o 
   7   2   8        3.87        6.04      1.45 o 
   8   2   8       54.25       46.21      2.49 o 
   9   2   8        1.87        2.37      1.84 o 
  10   2   8      182.04      155.10      8.07 o 
  11   2   8       10.79       14.96      3.63 o 
  12   2   8        4.56       -0.22      3.17 o 
 -16   3   8        2.48        1.94      2.23 o 
 -15   3   8       17.20       17.31      2.75 o 
 -14   3   8       12.03        8.81      2.33 o 
 -13   3   8       62.98       62.20      3.70 o 
 -12   3   8       27.25       16.79      2.41 o 
 -11   3   8        3.13        2.03      1.68 o 
 -10   3   8      150.68      132.38      4.02 o 
  -9   3   8      124.08      120.68      3.75 o 
  -8   3   8      182.68      184.97      3.95 o 
  -7   3   8       21.17       25.70      1.62 o 
  -6   3   8       10.42        5.62      1.15 o 
  -5   3   8       55.59       51.44      3.60 o 
  -4   3   8      348.32      327.58      6.43 o 
  -3   3   8      540.64      599.36      9.24 o 
  -2   3   8      161.13      142.09      3.01 o 
  -1   3   8        8.66        8.41      0.94 o 
   0   3   8      295.67      313.28      4.81 o 
   1   3   8       97.76       91.44      2.38 o 
   2   3   8       24.98       23.35      1.30 o 
   3   3   8      593.99      533.53      8.47 o 
   4   3   8       51.18       50.64      2.46 o 
   5   3   8      153.33      158.07      4.26 o 
   6   3   8      152.13      140.43      4.08 o 
   7   3   8      126.11      139.01      4.14 o 
   8   3   8       18.99       19.01      2.37 o 
   9   3   8       91.56       75.37      4.01 o 
  10   3   8       71.28       73.17      3.89 o 
  11   3   8       73.55       74.76      5.39 o 
  12   3   8        6.31       14.11      3.80 o 
 -15   4   8        6.06        6.19      2.43 o 
 -14   4   8       17.40        9.96      3.36 o 
 -13   4   8        0.16       -1.90      1.90 o 
 -12   4   8       29.90       25.39      2.82 o 
 -11   4   8       63.23       57.63      6.19 o 
 -10   4   8        4.19        1.74      1.94 o 
  -9   4   8      139.68      141.77      4.40 o 
  -8   4   8      292.11      272.74      5.43 o 
  -7   4   8      209.22      211.53      4.71 o 
  -6   4   8      109.51      122.20      4.69 o 
  -5   4   8       19.90       17.31      1.54 o 
  -4   4   8       82.61       86.96      2.73 o 
  -3   4   8        0.06       -0.30      0.73 o 
  -2   4   8        7.38        9.73      1.32 o 
  -1   4   8       72.22       58.11      2.99 o 
   0   4   8       13.76       18.51      1.48 o 
   1   4   8        9.71       11.07      1.18 o 
   2   4   8       81.44       78.97      2.37 o 
   3   4   8      340.36      329.40      6.06 o 
   4   4   8      155.09      163.07      3.89 o 
   5   4   8      344.69      337.80      7.16 o 
   6   4   8      326.34      316.54      6.88 o 
   7   4   8      164.76      161.72      5.32 o 
   8   4   8       92.72       80.02      4.05 o 
   9   4   8        7.20        3.99      2.42 o 
  10   4   8        0.49       -1.29      2.11 o 
  11   4   8       18.32       20.47      5.38 o 
 -14   5   8        0.96        3.16      2.30 o 
 -13   5   8        7.11        6.95      3.12 o 
 -12   5   8      122.43      120.21      5.08 o 
 -11   5   8      283.83      288.74      6.94 o 
 -10   5   8       22.76       26.32      3.23 o 
  -9   5   8        3.89        8.13      1.97 o 
  -8   5   8      367.13      374.65      7.04 o 
  -7   5   8       11.86       11.51      1.87 o 
  -6   5   8      253.89      243.13      5.87 o 
  -5   5   8      129.32      120.20      3.48 o 
  -4   5   8       55.56       62.73      2.66 o 
  -3   5   8        3.33        3.34      1.34 o 
  -2   5   8       11.75       10.44      1.53 o 
  -1   5   8        0.83       -0.72      2.31 o 
   0   5   8      275.41      262.04      5.25 o 
   1   5   8      292.09      282.33      5.54 o 
   2   5   8       23.91       23.65      2.08 o 
   3   5   8       70.61       75.51      3.27 o 
   4   5   8      197.82      212.93      4.74 o 
   5   5   8       11.71       14.97      2.05 o 
   6   5   8       30.49       33.53      3.89 o 
   7   5   8       67.62       74.65      3.47 o 
   8   5   8      117.45      118.99      5.00 o 
   9   5   8      138.17      132.60      5.43 o 
  10   5   8      127.36      128.86      5.52 o 
 -12   6   8        0.45        0.90      2.11 o 
 -11   6   8       36.09       38.98      3.03 o 
 -10   6   8      148.68      149.45      5.07 o 
  -9   6   8       59.20       64.51      3.48 o 
  -8   6   8        1.24        0.59      1.84 o 
  -7   6   8       24.37       24.92      2.23 o 
  -6   6   8       10.36        9.00      1.74 o 
  -5   6   8      129.68      120.91      4.44 o 
  -4   6   8       31.42       37.15      2.36 o 
  -3   6   8       86.05       75.81      3.03 o 
  -2   6   8       24.32       28.34      2.15 o 
  -1   6   8       22.12       24.17      2.09 o 
   0   6   8        8.63        8.89      2.05 o 
   1   6   8       16.26       20.22      2.06 o 
   2   6   8      231.57      241.42      6.04 o 
   3   6   8        0.11       -0.72      1.78 o 
   4   6   8        0.64       -0.34      1.88 o 
   5   6   8      101.34      105.36      4.87 o 
   6   6   8       14.27       21.45      3.39 o 
   7   6   8      247.71      264.78      9.63 o 
   8   6   8       41.76       41.51      3.62 o 
 -10   7   8       41.43       43.23      3.75 o 
  -9   7   8       44.35       52.35      3.51 o 
  -8   7   8        0.11        1.00      1.92 o 
  -7   7   8       11.42        9.05      2.20 o 
  -6   7   8        8.16        7.83      3.11 o 
  -5   7   8        0.02       -1.04      1.61 o 
  -4   7   8       75.95       77.52      3.35 o 
  -3   7   8        5.85        1.98      1.69 o 
  -2   7   8        1.19       -1.27      1.60 o 
  -1   7   8       36.38       42.77      2.67 o 
   0   7   8       28.33       32.93      2.47 o 
   1   7   8      292.19      312.45      7.51 o 
   2   7   8       68.27       69.45      3.53 o 
   3   7   8       21.37       22.04      2.85 o 
   4   7   8        0.01        1.75      3.22 o 
   5   7   8       20.13       18.02      2.96 o 
   6   7   8        0.48        1.66      3.14 o 
  -5   8   8       39.31       31.34      2.71 o 
  -4   8   8        0.38       -2.41      2.41 o 
  -3   8   8       75.59       74.77      3.47 o 
  -2   8   8       94.54       92.01      3.76 o 
  -1   8   8       42.84       38.03      2.82 o 
   0   8   8       55.89       69.51      3.46 o 
   1   8   8       15.58       13.08      2.79 o 
 -17   1   9       13.01        9.71      3.98 o 
 -16   1   9        6.99        6.02      2.23 o 
 -15   1   9       32.10       34.12      3.01 o 
 -14   1   9       85.44       88.28      4.14 o 
 -13   1   9      165.75      152.46      5.08 o 
 -12   1   9      157.69      147.90      4.92 o 
 -11   1   9       27.70       25.69      2.82 o 
 -10   1   9        8.27        4.96      1.15 o 
  -9   1   9       73.24       88.85      2.81 o 
  -8   1   9      200.91      203.22      3.56 o 
  -7   1   9        7.72        7.64      0.86 o 
  -6   1   9       10.58        8.84      0.78 o 
  -5   1   9       50.19       44.55      1.90 o 
  -4   1   9      175.62      176.18      2.98 o 
  -3   1   9      160.28      164.10      2.87 o 
  -2   1   9      377.81      375.99      5.36 o 
  -1   1   9     1051.06     1142.75     15.81 o 
   0   1   9       74.17       72.60      1.64 o 
   1   1   9      296.94      297.77      5.87 o 
   2   1   9        5.39        8.83      1.22 o 
   3   1   9        1.57        1.57      1.02 o 
   4   1   9      292.28      277.45      5.88 o 
   5   1   9        1.44       -1.13      1.13 o 
   6   1   9        0.61       -0.14      1.10 o 
   7   1   9        1.89        0.82      1.57 o 
   8   1   9        0.07       -0.88      1.23 o 
   9   1   9        0.13        0.31      1.72 o 
  10   1   9       50.53       62.21      5.60 o 
  11   1   9      105.60      111.14      6.34 o 
  12   1   9        0.08       -1.57      3.17 o 
 -16   2   9       45.22       37.93      4.68 o 
 -15   2   9        1.15        1.76      2.54 o 
 -14   2   9       19.51       17.53      2.87 o 
 -13   2   9       82.81       76.72      3.88 o 
 -12   2   9      295.99      281.99      7.41 o 
 -11   2   9       93.54       82.65      4.38 o 
 -10   2   9       61.74       55.84      2.61 o 
  -9   2   9       75.68       77.50      3.09 o 
  -8   2   9      262.13      276.05      5.08 o 
  -7   2   9       84.39       85.80      2.47 o 
  -6   2   9       15.61        8.68      1.10 o 
  -5   2   9      216.61      217.16      4.93 o 
  -4   2   9      286.60      306.81      5.10 o 
  -3   2   9       89.35      106.61      2.26 o 
  -2   2   9        0.03       -0.65      0.65 o 
  -1   2   9      810.51      883.67     11.55 o 
   0   2   9      290.01      267.13      4.51 o 
   1   2   9      221.60      208.62      3.97 o 
   2   2   9       25.31       24.86      1.64 o 
   3   2   9      161.28      134.23      3.69 o 
   4   2   9      546.98      507.11      9.35 o 
   5   2   9        1.88        0.37      1.36 o 
   6   2   9       91.68       86.60      3.27 o 
   7   2   9      260.10      250.21      5.81 o 
   8   2   9      119.77      118.31      3.88 o 
   9   2   9       72.62       62.87      3.75 o 
  10   2   9        6.60        4.70      3.12 o 
  11   2   9      100.72       94.37      6.17 o 
  12   2   9       13.70       19.08      4.70 o 
 -16   3   9       30.70       39.45      3.51 o 
 -15   3   9        8.14        7.79      2.37 o 
 -14   3   9       27.65       20.16      2.75 o 
 -13   3   9      191.32      168.07      7.49 o 
 -12   3   9      125.58       99.80      4.40 o 
 -11   3   9       10.81       15.06      1.89 o 
 -10   3   9      562.81      533.44      9.97 o 
  -9   3   9      107.19      122.04      4.27 o 
  -8   3   9        1.09       -0.61      1.11 o 
  -7   3   9       80.67       87.74      2.74 o 
  -6   3   9      215.67      239.00      9.38 o 
  -5   3   9      202.09      214.79      5.02 o 
  -4   3   9      128.57      114.38      2.91 o 
  -3   3   9       12.40       12.12      1.25 o 
  -2   3   9      409.13      384.34      5.71 o 
  -1   3   9      363.93      369.93      5.57 o 
   0   3   9       12.14        8.95      1.00 o 
   1   3   9      128.88      130.33      3.14 o 
   2   3   9      335.97      337.58      5.94 o 
   3   3   9      105.32       97.77      3.62 o 
   4   3   9       50.10       50.87      2.69 o 
   5   3   9        6.26        7.21      2.46 o 
   6   3   9       80.80       87.94      4.05 o 
   7   3   9       44.95       45.06      2.60 o 
   8   3   9       13.68       12.04      2.30 o 
   9   3   9       32.33       36.20      3.03 o 
  10   3   9       89.97      103.25      6.17 o 
  11   3   9       65.42       60.95      6.05 o 
 -15   4   9       25.07       18.57      3.08 o 
 -14   4   9       24.29       21.96      2.90 o 
 -13   4   9       20.73       28.88      2.90 o 
 -12   4   9       27.26       26.53      2.90 o 
 -11   4   9        3.23        0.23      2.06 o 
 -10   4   9        0.56        1.04      1.77 o 
  -9   4   9      292.62      306.09      6.77 o 
  -8   4   9       94.23       89.30      3.02 o 
  -7   4   9       36.75       39.75      2.09 o 
  -6   4   9       76.92       70.84      3.92 o 
  -5   4   9        0.04       -1.10      1.10 o 
  -4   4   9       55.76       48.93      2.91 o 
  -3   4   9       76.48       90.68      2.78 o 
  -2   4   9       52.28       37.40      1.90 o 
  -1   4   9      224.17      235.87      4.73 o 
   0   4   9        4.33        3.55      1.12 o 
   1   4   9       32.23       35.99      1.80 o 
   2   4   9        6.88        5.13      1.41 o 
   3   4   9      471.05      464.89      8.99 o 
   4   4   9        0.03        0.00      1.57 o 
   5   4   9      117.23      115.33      3.92 o 
   6   4   9        9.76        9.16      2.23 o 
   7   4   9       61.66       70.38      4.75 o 
   8   4   9      101.86      113.53      4.92 o 
   9   4   9       88.38       85.55      4.38 o 
  10   4   9       10.55       13.53      2.87 o 
 -14   5   9        7.17        7.19      2.50 o 
 -13   5   9        5.54        2.94      2.30 o 
 -12   5   9       82.15       75.11      4.20 o 
 -11   5   9       89.05       83.35      3.90 o 
 -10   5   9      324.00      318.89      7.39 o 
  -9   5   9      125.90      129.80      4.35 o 
  -8   5   9      117.07      118.76      3.59 o 
  -7   5   9       26.14       20.49      2.12 o 
  -6   5   9      172.62      163.20      4.14 o 
  -5   5   9       72.25       74.98      2.87 o 
  -4   5   9       39.82       37.42      2.21 o 
  -3   5   9       11.99        8.57      2.46 o 
  -2   5   9       37.58       41.79      2.52 o 
  -1   5   9       47.54       56.54      2.50 o 
   0   5   9        2.73        4.76      1.34 o 
   1   5   9       14.89       11.62      1.98 o 
   2   5   9      379.69      384.19      7.97 o 
   3   5   9      236.58      248.47      7.21 o 
   4   5   9      131.72      130.49      5.06 o 
   5   5   9        5.78        4.32      1.89 o 
   6   5   9      119.81      126.97      4.30 o 
   7   5   9       21.67       26.62      3.53 o 
   8   5   9        0.55       -2.05      2.15 o 
   9   5   9        7.93        6.27      2.59 o 
 -12   6   9        7.11       13.28      2.50 o 
 -11   6   9      120.71      120.24      4.61 o 
 -10   6   9       17.04       21.37      2.62 o 
  -9   6   9       34.67       37.32      2.95 o 
  -8   6   9      325.23      327.73      7.60 o 
  -7   6   9      152.76      145.10      4.14 o 
  -6   6   9      116.41      117.39      3.74 o 
  -5   6   9       19.32       24.53      2.16 o 
  -4   6   9       52.04       58.64      2.77 o 
  -3   6   9        9.60       10.83      2.29 o 
  -2   6   9        0.96        3.15      1.51 o 
  -1   6   9        1.35        1.09      1.51 o 
   0   6   9       29.22       35.84      2.33 o 
   1   6   9       60.69       68.43      3.38 o 
   2   6   9        9.41       10.13      2.07 o 
   3   6   9       75.72       83.54      4.45 o 
   4   6   9      185.63      196.39      6.54 o 
   5   6   9      143.20      154.58     12.14 o 
   6   6   9       18.87       18.60      5.76 o 
   7   6   9        4.53        1.23      3.00 o 
  -9   7   9       16.95       16.93      2.62 o 
  -8   7   9        0.07        1.58      1.98 o 
  -7   7   9       73.99       77.58      3.80 o 
  -6   7   9       10.65        9.28      2.07 o 
  -5   7   9       52.68       56.85      3.03 o 
  -4   7   9       30.21       34.69      2.62 o 
  -3   7   9       46.58       53.63      2.91 o 
  -2   7   9       33.19       32.52      2.47 o 
  -1   7   9       43.82       51.31      2.82 o 
   0   7   9       43.10       50.22      4.63 o 
   1   7   9        4.48        3.92      2.46 o 
   2   7   9        4.35        5.29      2.16 o 
   3   7   9       42.48       55.95      4.15 o 
   4   7   9       35.79       42.25      7.11 o 
 -17   0  10        0.42        5.38      4.03 o 
 -16   0  10      123.99      111.57      8.51 o 
 -15   0  10       93.06       90.07      7.62 o 
 -14   0  10      319.06      291.71     13.44 o 
 -13   0  10      100.37       92.90      4.90 o 
 -12   0  10        0.23       -1.79      1.90 o 
 -11   0  10      132.65      133.39     14.34 o 
 -10   0  10      686.51      671.19     16.15 o 
  -9   0  10      261.92      262.49      6.29 o 
  -8   0  10     1144.84     1116.50     20.50 o 
  -7   0  10      338.00      324.12      7.15 o 
  -6   0  10       87.94       88.01      4.03 o 
  -5   0  10       15.33       13.83      1.36 o 
  -4   0  10      433.42      440.98      8.86 o 
  -3   0  10       15.64       14.45      1.40 o 
  -2   0  10      127.08      185.96      4.86 o 
  -1   0  10      160.44      152.43      3.69 o 
   0   0  10       88.00      100.78      4.26 o 
   1   0  10      240.96      229.44     10.31 o 
   2   0  10       59.04       46.80      5.15 o 
   3   0  10      112.34       98.30      6.50 o 
   4   0  10     3107.29     2923.50     63.60 o 
   5   0  10     1942.97     1948.56     43.52 o 
   6   0  10      228.23      248.94      8.22 o 
   7   0  10       11.09       14.23      2.57 o 
   8   0  10       60.19       59.67      6.72 o 
   9   0  10        4.62        7.17      4.48 o 
  10   0  10      121.58      109.33      8.96 o 
  11   0  10       33.31       33.16      6.27 o 
 -17   1  10       81.01       92.44      8.74 o 
 -16   1  10       10.13        6.87      2.33 o 
 -15   1  10       97.62      100.77      4.57 o 
 -14   1  10      161.34      141.64      5.08 o 
 -13   1  10       86.69       79.26      6.77 o 
 -12   1  10       29.93       22.62      2.41 o 
 -11   1  10       62.30       52.94      3.89 o 
 -10   1  10      329.61      327.53     10.61 o 
  -9   1  10      705.42      717.62      9.87 o 
  -8   1  10      955.14      902.88     13.01 o 
  -7   1  10       17.46       17.71      1.21 o 
  -6   1  10     1176.87     1098.05     20.04 o 
  -5   1  10       61.76       57.73      1.66 o 
  -4   1  10      491.64      489.83      8.21 o 
  -3   1  10      220.74      225.41      3.69 o 
  -2   1  10       39.58       33.73      1.42 o 
  -1   1  10      129.48      102.89      2.12 o 
   0   1  10       75.65       71.38      2.52 o 
   1   1  10      148.85      154.41      3.81 o 
   2   1  10      923.41      856.23     14.38 o 
   3   1  10      923.78      899.85     15.11 o 
   4   1  10        4.67        8.31      1.52 o 
   5   1  10      635.17      633.95     11.43 o 
   6   1  10        0.18       -0.71      1.29 o 
   7   1  10      158.87      163.83      4.56 o 
   8   1  10       44.52       42.65      2.73 o 
   9   1  10       18.49        9.06      2.72 o 
  10   1  10        1.78        1.42      3.00 o 
  11   1  10       19.50       15.65      3.80 o 
 -16   2  10       50.19       39.38      3.44 o 
 -15   2  10       22.23       25.64      2.85 o 
 -14   2  10      377.22      341.12      8.71 o 
 -13   2  10       28.79       34.63      2.92 o 
 -12   2  10        9.55        5.30      1.89 o 
 -11   2  10       27.25       27.07      2.49 o 
 -10   2  10        0.02       -0.56      2.13 o 
  -9   2  10       17.65       14.54      1.45 o 
  -8   2  10      497.79      499.60      8.13 o 
  -7   2  10      152.67      155.08      3.52 o 
  -6   2  10        4.45        0.60      0.79 o 
  -5   2  10       41.53       39.84      1.71 o 
  -4   2  10        3.83        8.77      0.93 o 
  -3   2  10       50.58       59.15      2.14 o 
  -2   2  10      274.11      362.14      5.41 o 
  -1   2  10       37.97       49.27      1.64 o 
   0   2  10        1.33        2.04      0.91 o 
   1   2  10       72.92       53.46      2.37 o 
   2   2  10      161.00      155.07      4.09 o 
   3   2  10      255.55      241.92      5.49 o 
   4   2  10     2034.25     1986.98     31.33 o 
   5   2  10      290.40      295.51      6.49 o 
   6   2  10      179.49      194.78      5.09 o 
   7   2  10      109.53      108.05      3.72 o 
   8   2  10        0.07       -1.23      1.23 o 
   9   2  10        9.34        8.07      3.17 o 
  10   2  10       87.73       86.52      6.02 o 
  11   2  10        3.37        0.99      3.00 o 
 -16   3  10       49.78       40.15      3.53 o 
 -15   3  10        0.04       -1.19      2.46 o 
 -14   3  10        0.72        2.57      2.11 o 
 -13   3  10        0.01       -1.20      1.71 o 
 -12   3  10      287.49      279.24      7.59 o 
 -11   3  10       62.40       68.74      3.18 o 
 -10   3  10      113.77      101.27      3.88 o 
  -9   3  10      216.21      237.21      6.53 o 
  -8   3  10      608.12      602.97     19.17 o 
  -7   3  10      610.14      672.16     30.97 o 
  -6   3  10      302.87      315.88     17.27 o 
  -5   3  10       87.84       87.58      2.70 o 
  -4   3  10       84.16       90.29      2.67 o 
  -3   3  10      604.25      620.23      9.59 o 
  -2   3  10      125.92      111.41      3.34 o 
  -1   3  10        0.58        0.22      0.81 o 
   0   3  10      751.10      771.38     11.62 o 
   1   3  10       39.62       51.30      2.50 o 
   2   3  10       38.72       36.55      2.34 o 
   3   3  10      428.78      439.79      8.56 o 
   4   3  10      250.48      255.38      5.87 o 
   5   3  10       20.15       21.69      2.33 o 
   6   3  10       39.15       41.81      2.63 o 
   7   3  10      151.48      163.31      4.81 o 
   8   3  10       72.43       85.43      4.31 o 
   9   3  10        0.30       -1.78      1.78 o 
  10   3  10        1.00       -1.34      2.85 o 
 -15   4  10        6.28        0.47      2.30 o 
 -14   4  10      112.03       97.29      4.81 o 
 -13   4  10        1.80       -1.26      2.04 o 
 -12   4  10      133.69      119.71      5.07 o 
 -11   4  10      219.37      222.90      7.76 o 
 -10   4  10      515.64      507.19     11.38 o 
  -9   4  10        3.33        4.07      1.72 o 
  -8   4  10        0.65        0.22      1.30 o 
  -7   4  10      714.54      798.69     34.79 o 
  -6   4  10      113.64      108.43      3.72 o 
  -5   4  10       12.33        7.45      1.37 o 
  -4   4  10       40.54       44.31      2.68 o 
  -3   4  10      350.73      359.34      6.46 o 
  -2   4  10        0.19       -1.12      1.12 o 
  -1   4  10       44.93       41.79      2.05 o 
   0   4  10      247.73      254.95      5.80 o 
   1   4  10      259.80      240.64      5.60 o 
   2   4  10      734.36      732.30     13.02 o 
   3   4  10       93.61       93.27      3.63 o 
   4   4  10      340.78      342.83      7.43 o 
   5   4  10       15.80       16.91      2.26 o 
   6   4  10      114.72      127.44      4.36 o 
   7   4  10      135.39      147.24      7.37 o 
   8   4  10       46.45       55.42      3.79 o 
   9   4  10       65.12       65.50      6.78 o 
 -13   5  10       35.80       41.03      3.60 o 
 -12   5  10       57.20       54.10      3.86 o 
 -11   5  10      135.11      142.79      6.63 o 
 -10   5  10       12.05       12.90      2.22 o 
  -9   5  10       76.06       76.45      3.56 o 
  -8   5  10       15.89       15.37      1.91 o 
  -7   5  10       68.04       67.98      2.90 o 
  -6   5  10      151.18      148.97      3.97 o 
  -5   5  10      505.19      497.64      8.60 o 
  -4   5  10      264.48      271.52      6.37 o 
  -3   5  10       38.62       37.97      2.25 o 
  -2   5  10        0.02       -1.27      1.27 o 
  -1   5  10      153.51      151.90      3.88 o 
   0   5  10      187.52      189.23      5.12 o 
   1   5  10      195.02      214.54      6.47 o 
   2   5  10        4.55        6.93      2.68 o 
   3   5  10        5.25        3.46      2.04 o 
   4   5  10        4.55        8.85      3.88 o 
   5   5  10       13.39       13.00      2.59 o 
   6   5  10        0.46       -0.31      3.04 o 
   7   5  10        1.97       -2.07      2.07 o 
   8   5  10       21.49       27.01      3.18 o 
 -11   6  10       39.04       43.85      3.29 o 
 -10   6  10      140.05      143.30      4.97 o 
  -9   6  10       45.25       44.92      3.14 o 
  -8   6  10       67.24       65.61      3.49 o 
  -7   6  10       33.24       35.87      2.80 o 
  -6   6  10       53.76       58.05      2.86 o 
  -5   6  10       81.07       76.81      3.14 o 
  -4   6  10        8.73       10.11      1.84 o 
  -3   6  10      285.46      278.83      6.81 o 
  -2   6  10       81.98       91.19      3.31 o 
  -1   6  10       74.05       72.67      3.01 o 
   0   6  10      256.36      252.71      8.21 o 
   1   6  10       45.36       42.77      3.56 o 
   2   6  10      257.26      282.71     11.72 o 
   3   6  10        3.05       -0.61      2.30 o 
   4   6  10        9.01        8.84      4.67 o 
   5   6  10       12.49       16.42      2.82 o 
   6   6  10       54.64       61.54      4.05 o 
  -8   7  10        6.91        6.03      2.40 o 
  -7   7  10        4.96        3.19      1.92 o 
  -6   7  10      151.44      153.22      4.62 o 
  -5   7  10       94.43       81.40      3.45 o 
  -4   7  10       91.98       92.21      3.67 o 
  -3   7  10       65.86       67.96      3.19 o 
  -2   7  10       32.54       32.58      2.53 o 
  -1   7  10       80.83       81.46      3.99 o 
   0   7  10       16.84       18.66      2.58 o 
   1   7  10       27.59       26.85      5.82 o 
   2   7  10       13.52       13.99      3.46 o 
   3   7  10       24.46       32.22      4.64 o 
 -16   1  11        1.03        3.58      3.81 o 
 -15   1  11       11.93       11.89      3.00 o 
 -14   1  11       19.57       17.87      4.26 o 
 -13   1  11        1.94        0.52      1.46 o 
 -12   1  11        5.02       -0.05      1.12 o 
 -11   1  11      180.90      180.47     10.08 o 
 -10   1  11      172.78      178.19      5.17 o 
  -9   1  11      497.49      500.10      9.24 o 
  -8   1  11       87.96       86.93      2.64 o 
  -7   1  11        2.97        2.93      0.67 o 
  -6   1  11      166.81      170.04      3.19 o 
  -5   1  11       34.60       39.23      1.58 o 
  -4   1  11       17.19       20.64      1.34 o 
  -3   1  11        6.31        4.88      1.03 o 
  -2   1  11       47.63       50.27      1.95 o 
  -1   1  11       22.87       24.44      1.67 o 
   0   1  11        4.39        7.17      1.17 o 
   1   1  11      150.79      146.25      3.81 o 
   2   1  11      684.45      707.05     12.37 o 
   3   1  11      387.54      386.29      7.67 o 
   4   1  11       65.65       63.63      2.99 o 
   5   1  11       91.88       95.61      3.42 o 
   6   1  11      145.27      151.89      4.46 o 
   7   1  11       12.94       12.45      1.78 o 
   8   1  11        0.47       -1.17      1.36 o 
   9   1  11        0.08       -0.90      1.90 o 
  10   1  11        1.96        2.31      6.05 o 
 -16   2  11        6.67        5.23      2.33 o 
 -15   2  11        1.36        2.85      1.97 o 
 -14   2  11       19.11       19.68      2.67 o 
 -13   2  11        8.23        3.91      1.97 o 
 -12   2  11       79.96       75.98      3.88 o 
 -11   2  11       36.85       35.16      2.75 o 
 -10   2  11      139.33      153.16      4.36 o 
  -9   2  11     1766.12     1764.83     24.87 o 
  -8   2  11        0.74        1.28      1.25 o 
  -7   2  11      827.06      811.33     12.17 o 
  -6   2  11      651.70      593.43     10.52 o 
  -5   2  11       92.53       79.09      2.67 o 
  -4   2  11        0.70       -0.59      0.75 o 
  -3   2  11       61.83       66.48      3.57 o 
  -2   2  11        9.62       15.26      1.27 o 
  -1   2  11        0.11        1.00      1.19 o 
   0   2  11        0.00       -0.67      0.99 o 
   1   2  11       60.02       64.37      2.67 o 
   2   2  11      264.49      264.03      5.93 o 
   3   2  11      940.30      929.86     15.89 o 
   4   2  11        0.00       -0.01      1.39 o 
   5   2  11      210.47      198.40      5.50 o 
   6   2  11      185.89      194.45      5.20 o 
   7   2  11       15.06       17.58      1.89 o 
   8   2  11        6.78        3.33      1.96 o 
   9   2  11        6.20        7.23      2.23 o 
  10   2  11        3.43        8.51      3.49 o 
 -15   3  11        4.67        8.71      2.41 o 
 -14   3  11        5.52        1.87      2.11 o 
 -13   3  11       11.40       11.82      2.41 o 
 -12   3  11       11.37       11.70      2.30 o 
 -11   3  11       35.23       34.31      2.40 o 
 -10   3  11      346.98      347.98      7.39 o 
  -9   3  11      210.64      203.45      5.21 o 
  -8   3  11      291.35      312.32      7.13 o 
  -7   3  11      118.14      123.06      6.94 o 
  -6   3  11       77.81       82.32      4.30 o 
  -5   3  11       29.78       29.49      1.98 o 
  -4   3  11      192.76      208.47      4.31 o 
  -3   3  11       11.80        8.20      1.31 o 
  -2   3  11      106.42      111.24      3.45 o 
  -1   3  11       13.52       13.82      2.46 o 
   0   3  11      147.10      143.16      4.08 o 
   1   3  11       42.38       35.92      2.34 o 
   2   3  11     1104.59     1116.19     21.27 o 
   3   3  11      306.03      317.36      8.01 o 
   4   3  11      157.22      163.16      5.82 o 
   5   3  11        9.12        8.21      1.84 o 
   6   3  11      221.22      224.69      5.77 o 
   7   3  11       12.88       16.45      2.64 o 
   8   3  11       27.92       27.78      2.96 o 
   9   3  11        0.34       -1.90      1.90 o 
 -14   4  11       17.18       18.64      2.99 o 
 -13   4  11       91.41       89.64      4.54 o 
 -12   4  11       13.69       13.91      3.14 o 
 -11   4  11      126.75      131.68      5.08 o 
 -10   4  11        6.86        6.55      1.85 o 
  -9   4  11      302.04      323.02     13.26 o 
  -8   4  11       45.53       49.68      3.53 o 
  -7   4  11      296.35      346.81     13.78 o 
  -6   4  11       32.23       36.29      2.15 o 
  -5   4  11      215.36      220.97      4.79 o 
  -4   4  11      218.95      212.19      4.66 o 
  -3   4  11        0.04       -0.22      1.41 o 
  -2   4  11        6.19        2.69      1.54 o 
  -1   4  11       80.92       82.94      3.45 o 
   0   4  11        4.98        6.93      1.97 o 
   1   4  11      184.50      181.15      5.86 o 
   2   4  11       28.46       35.39      2.92 o 
   3   4  11      196.46      212.97      6.46 o 
   4   4  11       11.61        8.51      2.85 o 
   5   4  11       76.59       86.67      3.69 o 
   6   4  11        0.58       -1.62      1.62 o 
   7   4  11        7.55        7.24      2.37 o 
   8   4  11       19.59       25.62      3.08 o 
 -13   5  11        2.44        7.92      2.56 o 
 -12   5  11       37.21       34.77      3.95 o 
 -11   5  11       43.75       50.90      3.23 o 
 -10   5  11       10.16       10.72      2.16 o 
  -9   5  11       62.63       74.87      3.96 o 
  -8   5  11       74.55       78.71      3.11 o 
  -7   5  11       61.40       69.90      5.04 o 
  -6   5  11        9.29        7.85      1.66 o 
  -5   5  11       24.14       21.83      2.10 o 
  -4   5  11        8.43       10.81      1.87 o 
  -3   5  11       23.62       26.04      2.05 o 
  -2   5  11       68.12       64.06      3.18 o 
  -1   5  11        0.15       -0.48      1.59 o 
   0   5  11      126.16      123.44      7.34 o 
   1   5  11       90.68       99.11      4.64 o 
   2   5  11      107.40       98.18      4.64 o 
   3   5  11        3.62       -0.16      3.76 o 
   4   5  11       38.45       39.87      3.27 o 
   5   5  11       29.66       33.81      3.18 o 
   6   5  11        6.35        8.65      2.41 o 
   7   5  11       34.72       46.79      4.59 o 
 -11   6  11        1.08       -0.66      2.07 o 
 -10   6  11       10.52        9.51      2.22 o 
  -9   6  11        2.37        2.06      2.13 o 
  -8   6  11       23.39       23.43      2.61 o 
  -7   6  11       26.35       31.21      3.08 o 
  -6   6  11        1.10       -0.50      1.53 o 
  -5   6  11       28.94       42.42      2.56 o 
  -4   6  11       44.84       47.62      3.08 o 
  -3   6  11       20.83       24.28      2.18 o 
  -2   6  11      110.59      106.79      4.23 o 
  -1   6  11        1.31        2.05      1.91 o 
   0   6  11        9.54        9.07      4.14 o 
   1   6  11        0.08       -0.27      2.23 o 
   2   6  11       26.86       29.87      3.56 o 
   3   6  11       14.34       16.55      2.90 o 
   4   6  11        3.43        4.20      2.30 o 
   5   6  11        5.28        5.41      3.60 o 
  -7   7  11       49.53       49.85      3.02 o 
  -6   7  11       13.44        8.77      2.00 o 
  -5   7  11       26.45       26.32      2.43 o 
  -4   7  11       85.64       84.35      3.52 o 
  -3   7  11       19.15       21.63      2.72 o 
  -2   7  11       50.91       56.76      3.48 o 
  -1   7  11       17.86       18.52      2.64 o 
   0   7  11        0.02        2.28      3.69 o 
   1   7  11       30.89       40.42      8.79 o 
 -16   0  12        6.07        0.90      3.58 o 
 -15   0  12       11.65       20.16      4.48 o 
 -14   0  12       19.54       10.75      4.03 o 
 -13   0  12        0.02        2.24      3.14 o 
 -12   0  12      194.72      185.06      9.86 o 
 -11   0  12       70.12       64.91      4.08 o 
 -10   0  12      606.69      574.89     11.89 o 
  -9   0  12       33.52       34.14      2.66 o 
  -8   0  12     6524.85     6250.80    106.77 o 
  -7   0  12        8.04       12.36      1.63 o 
  -6   0  12      198.77      206.87      5.26 o 
  -5   0  12      169.35      132.84      3.86 o 
  -4   0  12        0.11       -0.30      1.03 o 
  -3   0  12       13.53       15.57      2.91 o 
  -2   0  12       16.19       25.90      2.36 o 
  -1   0  12        1.78        1.79      1.58 o 
   0   0  12       24.78       16.77      2.22 o 
   1   0  12      710.54      676.27     16.93 o 
   2   0  12      140.21      132.53      5.54 o 
   3   0  12     2430.32     2479.24     54.75 o 
   4   0  12      805.38      787.42     19.64 o 
   5   0  12      401.04      385.82     11.41 o 
   6   0  12       65.01       61.66      4.20 o 
   7   0  12       26.61       24.64      2.98 o 
   8   0  12       60.61       75.56      4.63 o 
   9   0  12        6.04        7.17      4.48 o 
  10   0  12       15.68       15.24      5.38 o 
 -16   1  12       64.33       59.76      4.90 o 
 -15   1  12       24.29       18.77      3.36 o 
 -14   1  12        2.11        2.37      1.84 o 
 -13   1  12        1.81        0.70      1.74 o 
 -12   1  12      158.77      168.18      6.65 o 
 -11   1  12        3.47        2.65      1.38 o 
 -10   1  12       36.87       44.49      2.85 o 
  -9   1  12     3042.32     2989.41     52.55 o 
  -8   1  12     1050.79     1017.38     29.62 o 
  -7   1  12      112.81      102.26      5.01 o 
  -6   1  12      182.41      153.08      3.09 o 
  -5   1  12        3.65        6.01      0.90 o 
  -4   1  12        0.41       -0.52      0.73 o 
  -3   1  12       35.26       52.99      2.22 o 
  -2   1  12       21.89       21.06      1.59 o 
  -1   1  12        8.09        5.80      1.29 o 
   0   1  12        8.59        9.57      1.36 o 
   1   1  12       88.73       72.25      2.96 o 
   2   1  12       77.12       73.72      3.30 o 
   3   1  12     2862.79     2801.58     43.40 o 
   4   1  12      199.85      194.65      5.04 o 
   5   1  12        2.92        2.58      1.55 o 
   6   1  12       74.17       73.65      3.22 o 
   7   1  12       34.26       39.72      2.51 o 
   8   1  12        4.65        5.70      1.65 o 
   9   1  12       16.44       31.67      4.12 o 
 -15   2  12        0.08        1.02      2.04 o 
 -14   2  12        1.79       -0.90      1.89 o 
 -13   2  12        4.51        9.12      2.15 o 
 -12   2  12       79.03       74.80      4.43 o 
 -11   2  12        3.99        5.34      1.97 o 
 -10   2  12      586.29      565.46     10.42 o 
  -9   2  12        0.46        1.86      1.31 o 
  -8   2  12     1549.39     1490.68     21.34 o 
  -7   2  12       16.34       10.32      2.39 o 
  -6   2  12       79.54       88.06      3.75 o 
  -5   2  12        4.45        4.76      1.11 o 
  -4   2  12       71.38       75.99      2.46 o 
  -3   2  12       23.31       15.08      1.78 o 
  -2   2  12        1.71        1.22      1.09 o 
  -1   2  12       75.71       66.23      2.67 o 
   0   2  12        2.58        2.59      1.32 o 
   1   2  12      324.63      307.38      6.55 o 
   2   2  12       42.63       40.84      2.45 o 
   3   2  12     1290.43     1331.60     21.99 o 
   4   2  12       32.96       35.42      2.39 o 
   5   2  12      150.26      149.86      4.53 o 
   6   2  12        5.96        5.74      1.69 o 
   7   2  12        3.15        1.14      1.47 o 
   8   2  12        1.58       -1.90      1.90 o 
   9   2  12        0.81       -0.98      2.00 o 
 -15   3  12        0.00        1.15      2.15 o 
 -14   3  12        9.58        8.80      3.14 o 
 -13   3  12       36.01       36.34      3.18 o 
 -12   3  12        1.74       -0.23      1.89 o 
 -11   3  12      172.78      160.41      4.75 o 
 -10   3  12       78.88       88.52      3.52 o 
  -9   3  12      159.48      153.66      3.88 o 
  -8   3  12        8.55        8.59      2.01 o 
  -7   3  12      563.72      604.43     15.98 o 
  -6   3  12      103.53       92.22      2.94 o 
  -5   3  12      248.76      257.55      5.10 o 
  -4   3  12        8.38       10.23      1.41 o 
  -3   3  12       13.55        8.91      1.65 o 
  -2   3  12       77.11       71.57      3.62 o 
  -1   3  12        0.28       -1.67      2.35 o 
   0   3  12      119.48      126.36      4.74 o 
   1   3  12      311.70      308.58      8.49 o 
   2   3  12       15.51       19.62      2.62 o 
   3   3  12       22.09       24.95      2.49 o 
   4   3  12       48.85       52.76      3.36 o 
   5   3  12      124.92      145.45      6.61 o 
   6   3  12        0.00       -1.46      1.59 o 
   7   3  12        9.65       12.26      2.05 o 
   8   3  12        6.98        8.91      2.43 o 
 -14   4  12        1.60        0.83      2.21 o 
 -13   4  12        4.76        2.67      2.30 o 
 -12   4  12       73.39       77.41      5.04 o 
 -11   4  12        4.91        9.86      2.33 o 
 -10   4  12      157.15      164.17      7.29 o 
  -9   4  12       53.94       62.01      6.21 o 
  -7   4  12       70.46       79.10      4.40 o 
  -6   4  12      426.61      449.60      7.95 o 
  -5   4  12        5.19        6.88      1.48 o 
  -4   4  12        2.45        1.90      1.31 o 
  -3   4  12        2.78        2.95      1.71 o 
  -2   4  12       15.71       21.21      2.41 o 
  -1   4  12       35.29       33.72      2.83 o 
   0   4  12        7.47        7.42      2.23 o 
   1   4  12      442.01      447.10     14.07 o 
   2   4  12       37.40       42.45      3.18 o 
   3   4  12      114.87      120.54      4.92 o 
   4   4  12       92.85      108.30      4.66 o 
   5   4  12       14.30       14.04      2.12 o 
   6   4  12       50.81       59.25      3.30 o 
   7   4  12        2.42        4.50      1.94 o 
 -12   5  12       14.63       15.81      2.70 o 
 -11   5  12       19.55       25.41      2.57 o 
 -10   5  12       50.45       56.13      3.28 o 
  -9   5  12        0.56        0.11      1.66 o 
  -8   5  12       28.58       30.70      2.31 o 
  -7   5  12      157.68      169.82      4.40 o 
  -6   5  12       41.77       43.70      3.42 o 
  -5   5  12      349.02      341.83      6.71 o 
  -4   5  12      145.01      143.68      3.92 o 
  -3   5  12       88.68       87.48      3.64 o 
  -2   5  12      215.35      216.87      6.79 o 
  -1   5  12      282.25      305.78      8.35 o 
   0   5  12       45.92       55.99      4.72 o 
   1   5  12       10.32       11.73      2.67 o 
   2   5  12       36.10       34.82      3.18 o 
   3   5  12       69.51       66.43      3.96 o 
   4   5  12       65.46       66.07      4.22 o 
   5   5  12       35.64       45.52      3.70 o 
   6   5  12       29.46       45.42      3.70 o 
 -10   6  12        5.60        1.93      1.95 o 
  -9   6  12       47.12       50.22      4.07 o 
  -8   6  12       13.26       13.90      2.72 o 
  -7   6  12       25.52       24.74      3.06 o 
  -6   6  12       71.77       72.72      3.19 o 
  -5   6  12        8.03        5.59      2.49 o 
  -4   6  12       82.62       78.41      3.74 o 
  -3   6  12       99.39       92.88      4.02 o 
  -2   6  12        7.01        0.49      2.11 o 
  -1   6  12       17.72       17.31      2.75 o 
   0   6  12        4.38        2.38      5.83 o 
   1   6  12      389.14      416.04     10.85 o 
   2   6  12       55.51       61.12      4.12 o 
   3   6  12        4.72        8.35      5.14 o 
  -5   7  12       74.91       72.62      3.34 o 
  -4   7  12       27.93       27.16      2.90 o 
  -3   7  12        1.61        1.29      2.46 o 
  -2   7  12       16.72       21.01      3.16 o 
 -15   1  13        0.15        1.61      2.69 o 
 -14   1  13       11.54       12.86      4.70 o 
 -13   1  13        0.00       -1.37      1.71 o 
 -12   1  13        0.34       -0.25      1.63 o 
 -11   1  13      156.14      159.74      6.34 o 
 -10   1  13      176.91      180.62      5.43 o 
  -9   1  13       22.32       21.22      2.04 o 
  -8   1  13      576.37      294.59     48.84 o 
  -7   1  13      132.83      137.95      3.80 o 
  -6   1  13       70.27       68.35      2.93 o 
  -5   1  13       29.58       30.71      1.48 o 
  -4   1  13       11.39        9.30      1.34 o 
  -3   1  13        3.44        2.74      1.36 o 
  -2   1  13       37.35       36.13      2.00 o 
  -1   1  13        2.97        1.20      1.22 o 
   0   1  13        1.16       -0.95      1.88 o 
   1   1  13       72.86       67.87      2.98 o 
   2   1  13       35.24       30.42      2.22 o 
   3   1  13       13.24       15.29      2.91 o 
   4   1  13      459.26      467.27      9.30 o 
   5   1  13        8.42        6.96      1.75 o 
   6   1  13       40.34       40.38      2.66 o 
   7   1  13        0.12        0.03      1.55 o 
   8   1  13        1.85        1.02      1.61 o 
 -15   2  13        1.26       -0.28      2.15 o 
 -14   2  13        4.07        6.08      2.15 o 
 -13   2  13        0.89        4.78      2.07 o 
 -12   2  13        8.36        9.13      3.10 o 
 -11   2  13       24.98       28.41      2.67 o 
 -10   2  13        2.98        2.18      1.62 o 
  -9   2  13        0.28       -0.61      1.21 o 
  -8   2  13       68.99       70.74      3.05 o 
  -7   2  13      763.97      746.39     11.60 o 
  -6   2  13      273.22      269.36      5.71 o 
  -5   2  13      108.08      103.49      4.05 o 
  -4   2  13       60.38       63.86      3.27 o 
  -3   2  13       23.85       15.80      1.97 o 
  -2   2  13        1.55        3.67      1.45 o 
  -1   2  13       56.27       51.80      2.91 o 
   0   2  13      223.21      218.20      5.37 o 
   1   2  13      139.35      141.94      4.25 o 
   2   2  13       68.68       60.86      2.90 o 
   3   2  13       12.49       15.38      1.95 o 
   4   2  13      215.36      232.17      5.83 o 
   5   2  13      208.04      225.51      5.82 o 
   6   2  13      113.83      118.25      4.17 o 
   7   2  13        2.37        0.86      1.66 o 
   8   2  13       54.88       75.53      4.38 o 
 -14   3  13       14.77       14.07      2.62 o 
 -13   3  13       30.29       34.88      3.16 o 
 -12   3  13       51.94       58.03      3.68 o 
 -11   3  13      224.24      232.17      5.93 o 
 -10   3  13      146.22      158.58      4.65 o 
  -9   3  13      150.82      155.42      4.04 o 
  -8   3  13      827.63      844.77     17.23 o 
  -7   3  13      228.91      235.91      5.17 o 
  -6   3  13       14.99       20.06      1.67 o 
  -5   3  13       98.08       81.60      3.29 o 
  -4   3  13      101.06       93.62      4.55 o 
  -3   3  13       19.86       20.87      2.41 o 
  -2   3  13        1.50        1.72      1.71 o 
  -1   3  13       58.15       58.50      3.97 o 
   0   3  13       31.24       28.09      3.36 o 
   1   3  13        3.70        4.36      2.36 o 
   2   3  13       13.37       17.83      2.41 o 
   3   3  13      134.22      131.91      5.00 o 
   4   3  13      678.55      669.92     14.38 o 
   5   3  13       13.72       14.91      2.49 o 
   6   3  13        0.80        1.59      1.77 o 
   7   3  13        3.19        8.07      2.08 o 
 -13   4  13       21.52       25.20      3.63 o 
 -12   4  13        0.00       -1.79      2.15 o 
 -11   4  13       10.08        8.71      2.45 o 
 -10   4  13      105.91      123.83      6.01 o 
  -9   4  13        1.05        1.37      1.75 o 
  -8   4  13      231.60      258.35     10.61 o 
  -7   4  13      122.53      118.54      3.54 o 
  -6   4  13        2.26        1.18      1.44 o 
  -5   4  13       17.41       17.89      2.16 o 
  -4   4  13       10.51       11.67      3.30 o 
  -3   4  13      100.12       99.91      4.31 o 
  -2   4  13       32.40       27.88      4.35 o 
  -1   4  13        4.90        5.38      2.53 o 
   0   4  13      122.81      121.75      4.90 o 
   1   4  13      129.07      130.75      5.17 o 
   2   4  13      296.79      318.59      8.71 o 
   3   4  13        4.28        2.59      2.15 o 
   4   4  13      298.42      324.81      8.88 o 
   5   4  13       15.19       17.67      2.75 o 
   6   4  13        2.33       -0.71      2.20 o 
 -11   5  13       13.26       16.24      3.56 o 
 -10   5  13        1.63        2.86      3.04 o 
  -9   5  13       73.42       90.66      5.76 o 
  -8   5  13       48.03       51.72      3.17 o 
  -7   5  13        2.66       -0.16      1.94 o 
  -6   5  13      148.01      161.99      4.34 o 
  -5   5  13       18.71       14.54      2.59 o 
  -4   5  13        0.14        0.90      1.74 o 
  -3   5  13        1.80        0.57      1.94 o 
  -2   5  13       11.45        9.86      2.85 o 
  -1   5  13        0.23        2.67      2.15 o 
   0   5  13       32.98       36.98      3.42 o 
   1   5  13       48.20       57.66      5.10 o 
   2   5  13        6.91        4.59      2.23 o 
   3   5  13       65.30       65.80      4.12 o 
   4   5  13        8.20        7.96      2.47 o 
  -9   6  13       13.34       10.55      2.34 o 
  -8   6  13       17.09       18.46      2.51 o 
  -7   6  13        4.04        4.67      1.82 o 
  -6   6  13        8.86        8.59      2.31 o 
  -5   6  13       23.67       25.35      2.78 o 
  -4   6  13        1.39        1.13      1.85 o 
  -3   6  13       44.62       45.49      3.68 o 
  -2   6  13       15.54       19.35      2.92 o 
  -1   6  13       86.59       93.52      4.86 o 
   0   6  13       46.47       49.52      3.96 o 
   1   6  13        3.13        5.08      2.56 o 
   2   6  13       17.34       23.96      3.18 o 
 -15   0  14       82.26      123.22      8.96 o 
 -14   0  14       18.23       19.27      4.93 o 
 -13   0  14       19.19       16.13      4.48 o 
 -12   0  14       46.84       62.28      6.27 o 
 -11   0  14      726.73      712.01     25.09 o 
 -10   0  14      338.12      353.47     10.46 o 
  -8   0  14        0.14       -0.60      1.41 o 
  -7   0  14       13.12       14.84      1.81 o 
  -6   0  14       35.19       27.02      2.68 o 
  -5   0  14      273.97      224.49     10.75 o 
  -4   0  14        1.17        0.22      1.58 o 
  -3   0  14      682.72      625.44     15.80 o 
  -2   0  14      178.65      132.64      5.39 o 
  -1   0  14       42.74       30.98      2.85 o 
   0   0  14       74.50       68.86      7.17 o 
   1   0  14      141.22      143.29      6.02 o 
   2   0  14        0.12        0.00      2.91 o 
   3   0  14      603.38      568.69     15.36 o 
   4   0  14       92.61       86.68      5.04 o 
   5   0  14        0.49        2.06      2.24 o 
   6   0  14       16.87       19.75      3.23 o 
   7   0  14       32.97       43.60      5.15 o 
 -15   1  14       48.70       70.07      5.22 o 
 -14   1  14        7.07        1.02      2.36 o 
 -13   1  14        4.95        1.08      2.36 o 
 -12   1  14       15.33       16.03      2.30 o 
 -11   1  14        0.01       -0.94      1.71 o 
 -10   1  14       55.66       61.47      3.44 o 
  -9   1  14      266.54      236.18     23.65 o 
  -8   1  14       51.77       53.36      2.50 o 
  -7   1  14      286.91      274.23      5.28 o 
  -6   1  14       30.59       28.27      2.23 o 
  -5   1  14       55.76       48.29      2.85 o 
  -4   1  14       19.90       11.63      1.44 o 
  -3   1  14      346.68      265.40      5.85 o 
  -2   1  14       21.50       16.86      2.91 o 
  -1   1  14       91.69       76.39      3.08 o 
   0   1  14        4.24        2.34      1.32 o 
   1   1  14       26.16       26.82      2.07 o 
   2   1  14       54.91       58.36      2.85 o 
   3   1  14       64.07       65.54      3.12 o 
   4   1  14       59.59       59.58      3.06 o 
   5   1  14      115.01      109.87      4.01 o 
   6   1  14        1.09       -1.29      1.45 o 
   7   1  14        0.01       -0.79      1.47 o 
 -14   2  14       78.77       91.97      4.40 o 
 -13   2  14       42.74       52.35      3.61 o 
 -12   2  14        4.52        4.56      1.97 o 
 -11   2  14      462.77      436.09     10.17 o 
 -10   2  14      213.42      239.50      6.15 o 
  -9   2  14     1191.26     1185.62     19.75 o 
  -8   2  14       43.42       48.38      3.76 o 
  -7   2  14        0.12       -1.13      1.13 o 
  -6   2  14        8.12        5.38      1.71 o 
  -5   2  14       36.55       38.91      2.73 o 
  -4   2  14        3.64        5.00      1.63 o 
  -3   2  14       61.96       49.38      3.10 o 
  -2   2  14        4.34        4.10      1.63 o 
  -1   2  14       48.21       47.65      2.98 o 
   0   2  14      211.63      204.38      5.20 o 
   1   2  14       35.66       40.62      2.57 o 
   2   2  14        6.08        8.65      1.77 o 
   3   2  14      496.90      496.08      9.91 o 
   4   2  14       94.06       92.68      3.80 o 
   5   2  14        1.48        0.32      1.62 o 
   6   2  14        2.82        4.02      1.69 o 
   7   2  14       35.69       41.26      2.97 o 
 -13   3  14       26.03       27.96      3.08 o 
 -12   3  14       16.29       19.00      2.75 o 
 -11   3  14        0.03        0.28      2.13 o 
 -10   3  14      162.73      171.42      5.04 o 
  -9   3  14        1.89        6.30      1.97 o 
  -8   3  14       37.25       44.36      3.08 o 
  -7   3  14       72.29       73.57      2.86 o 
  -6   3  14        2.85       -0.48      1.42 o 
  -5   3  14       12.98       16.15      2.23 o 
  -4   3  14       52.56       57.15      3.36 o 
  -3   3  14      137.13      112.67      4.64 o 
  -2   3  14       35.76       35.61      3.44 o 
  -1   3  14        8.37        4.03      2.53 o 
   0   3  14       32.09       26.44      3.32 o 
   1   3  14       21.25       19.65      5.83 o 
   2   3  14      277.64      304.26     10.14 o 
   3   3  14        0.04       -1.20      1.97 o 
   4   3  14       23.81       28.54      3.41 o 
   5   3  14       91.48      100.51      4.82 o 
   6   3  14       19.03       30.37      2.69 o 
 -12   4  14       74.13       78.28      5.22 o 
 -11   4  14      143.15      161.64     12.12 o 
 -10   4  14        3.53        3.61      1.82 o 
  -9   4  14      334.13      365.40     13.58 o 
  -8   4  14       21.92       26.52      2.99 o 
  -7   4  14       65.68       68.95      4.72 o 
  -6   4  14      205.28      201.18      5.47 o 
  -5   4  14      292.23      278.09      7.83 o 
  -4   4  14        1.57       -0.04      1.94 o 
  -3   4  14       24.07       25.09      2.67 o 
  -2   4  14       21.50       19.83      3.03 o 
  -1   4  14        0.05       -2.07      2.07 o 
   0   4  14       48.71       53.04      4.48 o 
   1   4  14       36.04       44.07      3.44 o 
   2   4  14      137.26      149.04      5.77 o 
   3   4  14       68.60       88.63      4.57 o 
   4   4  14        2.01        2.72      2.15 o 
   5   4  14       99.71      117.29      5.26 o 
 -10   5  14      140.47      171.48     10.99 o 
  -9   5  14       17.40       24.53      2.78 o 
  -8   5  14       41.42       41.06      3.42 o 
  -7   5  14      198.24      202.47      5.76 o 
  -6   5  14        0.99        1.92      1.85 o 
  -5   5  14       19.90       21.64      2.88 o 
  -4   5  14       72.83       71.28      4.12 o 
  -3   5  14        9.06       10.02      2.47 o 
  -2   5  14        9.38       13.27      4.37 o 
  -1   5  14       48.88       51.47      7.84 o 
   0   5  14      108.47      111.83      5.16 o 
   1   5  14       26.73       26.86      3.27 o 
   2   5  14       58.58       68.59      4.38 o 
   3   5  14        1.73        3.48      2.41 o 
  -6   6  14       97.13      104.24      4.46 o 
  -5   6  14       46.74       42.26      4.47 o 
  -4   6  14       29.39       28.45      3.34 o 
  -3   6  14       20.83       19.67      3.08 o 
  -2   6  14        7.21        7.43      4.92 o 
  -1   6  14        1.95        6.25      3.12 o 
 -14   1  15       10.98       20.79      3.32 o 
 -13   1  15        0.03        0.09      2.36 o 
 -12   1  15        4.57        3.35      3.58 o 
 -11   1  15        0.04       -0.47      1.71 o 
 -10   1  15        0.03        1.05      2.18 o 
  -9   1  15       52.87       59.38      3.44 o 
  -8   1  15       19.62       16.56      2.46 o 
  -7   1  15        2.56        2.80      1.45 o 
  -6   1  15       22.87       21.69      2.15 o 
  -5   1  15       16.90        9.43      1.89 o 
  -4   1  15       10.97        8.21      1.81 o 
  -3   1  15       56.43       58.48      2.74 o 
  -2   1  15        6.64        7.30      2.07 o 
  -1   1  15        3.70        2.34      1.39 o 
   0   1  15        2.57        4.23      1.50 o 
   1   1  15        5.07        3.87      1.59 o 
   2   1  15        0.97        1.47      1.48 o 
   3   1  15        4.90        7.79      1.75 o 
   4   1  15        8.43        6.69      1.82 o 
   5   1  15        2.92        4.33      1.75 o 
   6   1  15        6.95        1.29      1.81 o 
 -14   2  15      153.75      190.27      6.47 o 
 -13   2  15       48.21       51.30      3.53 o 
 -12   2  15       80.94       94.78      4.59 o 
 -11   2  15       64.12       64.30      3.19 o 
 -10   2  15        8.09        7.08      1.77 o 
  -9   2  15       16.73       23.63      2.23 o 
  -8   2  15       95.70       97.52      3.62 o 
  -7   2  15        7.90        8.89      2.15 o 
  -6   2  15        4.17        1.23      1.71 o 
  -5   2  15        0.01       -1.55      1.55 o 
  -4   2  15      420.98      368.58      9.12 o 
  -3   2  15        6.59        6.18      1.89 o 
  -2   2  15      176.54      158.74      5.43 o 
  -1   2  15       20.58       13.95      2.23 o 
   0   2  15        5.19        1.42      2.13 o 
   1   2  15       11.66       13.94      1.95 o 
   2   2  15       17.95       18.08      2.12 o 
   3   2  15        0.24       -0.13      1.52 o 
   4   2  15       63.41       58.27      3.18 o 
   5   2  15        4.72        0.42      1.55 o 
 -13   3  15        0.32       -0.64      2.15 o 
 -12   3  15        0.52       -0.20      1.94 o 
 -11   3  15       26.06       31.41      2.67 o 
 -10   3  15        1.09        2.97      1.75 o 
  -9   3  15       11.17       13.48      1.80 o 
  -8   3  15       46.15       53.13      2.94 o 
  -7   3  15       32.37       31.40      3.37 o 
  -6   3  15       65.80       66.16      3.77 o 
  -5   3  15       29.76       26.61      2.73 o 
  -4   3  15        1.98        1.48      1.89 o 
  -3   3  15       44.22       41.62      3.58 o 
  -2   3  15        8.40        6.19      2.15 o 
  -1   3  15       26.32       30.18      6.95 o 
   0   3  15        0.95       -2.04      2.04 o 
   1   3  15       21.66       19.09      3.12 o 
   2   3  15        3.76        6.38      2.68 o 
   3   3  15        5.87        5.85      2.68 o 
   4   3  15       34.08       40.83      4.12 o 
   5   3  15       65.03       74.31      5.69 o 
 -11   4  15      159.69      165.00      5.20 o 
 -10   4  15        8.32       13.15      2.63 o 
  -9   4  15       10.41       10.81      2.67 o 
  -8   4  15      280.71      286.86      6.93 o 
  -7   4  15       76.62       92.94      4.90 o 
  -6   4  15       20.84       18.36      2.67 o 
  -5   4  15        1.40       -0.43      1.94 o 
  -4   4  15       58.83       56.71      3.67 o 
  -3   4  15        0.57        1.84      2.04 o 
  -2   4  15        0.82       -0.45      2.36 o 
  -1   4  15        6.28        3.06      2.23 o 
   0   4  15       12.42       12.25      2.56 o 
   1   4  15       38.94       37.16      3.34 o 
   2   4  15        7.58        5.59      2.41 o 
   3   4  15        8.90       12.20      2.98 o 
  -9   5  15       96.20      110.64      5.26 o 
  -8   5  15        1.92        3.79      2.08 o 
  -7   5  15       61.19       60.00      4.03 o 
  -6   5  15        2.48        1.50      2.21 o 
  -5   5  15       12.99       15.06      2.62 o 
  -4   5  15       23.10       21.11      3.71 o 
  -3   5  15        2.98        0.73      2.04 o 
  -2   5  15        0.34        2.69      2.85 o 
  -1   5  15        9.68        4.25      2.41 o 
   0   5  15        0.13       -0.91      2.23 o 
   1   5  15       48.75       53.51      4.18 o 
 -13   0  16        2.31        5.38      3.58 o 
 -12   0  16       13.00       10.75      4.03 o 
 -11   0  16       10.44        8.51      4.03 o 
 -10   0  16       16.43       10.83      3.14 o 
  -9   0  16      121.04      128.60      8.07 o 
  -8   0  16        0.44       -1.34      2.24 o 
  -7   0  16        1.89        5.83      2.69 o 
  -6   0  16       70.14       61.97      3.95 o 
  -5   0  16       47.95       48.49      3.63 o 
  -4   0  16        0.42        0.67      1.90 o 
  -3   0  16      428.96      344.17     10.44 o 
  -2   0  16      105.56       95.42      4.90 o 
  -1   0  16       64.88       55.70      3.95 o 
   0   0  16        5.92        7.95      2.36 o 
   1   0  16        2.26       -1.92      4.03 o 
   2   0  16        0.03       -0.90      2.04 o 
   3   0  16       79.60       72.76      5.04 o 
   4   0  16        5.67        8.70      2.68 o 
   5   0  16        1.74        5.61      2.57 o 
 -13   1  16        0.24        2.69      3.58 o 
 -12   1  16        2.82       -0.33      2.36 o 
 -11   1  16       22.74       18.34      3.00 o 
 -10   1  16       57.04       52.27      5.32 o 
  -9   1  16        0.18        0.83      1.30 o 
  -8   1  16        0.20        0.67      1.11 o 
  -7   1  16        3.85        2.80      1.63 o 
  -6   1  16       30.86       24.16      2.41 o 
  -5   1  16       36.19       39.13      3.81 o 
  -4   1  16      397.26      316.97      8.17 o 
  -3   1  16       35.53       26.69      2.67 o 
  -2   1  16        0.36        0.66      1.36 o 
  -1   1  16       11.53        8.30      1.62 o 
   0   1  16        0.60       -1.15      1.39 o 
   1   1  16        2.22        5.54      1.77 o 
   2   1  16       30.28       28.81      2.33 o 
   3   1  16        1.64        4.19      1.82 o 
   4   1  16        4.63        7.12      1.94 o 
   5   1  16        0.20       -1.59      1.66 o 
 -12   2  16        2.65        2.95      2.04 o 
 -11   2  16        0.22       -0.69      1.96 o 
 -10   2  16        0.55        0.32      1.43 o 
  -9   2  16       58.72       58.78      4.27 o 
  -8   2  16        0.09       -1.63      1.63 o 
  -7   2  16        7.29        6.95      2.22 o 
  -6   2  16        0.01       -1.55      1.55 o 
  -5   2  16        9.53        3.14      1.81 o 
  -4   2  16       35.95       40.17      3.95 o 
  -3   2  16      108.64      102.86      5.13 o 
  -2   2  16        4.48        5.38      3.14 o 
  -1   2  16        0.30        0.20      1.77 o 
   0   2  16        1.25        2.24      1.84 o 
   1   2  16        0.22       -1.56      1.56 o 
   2   2  16       12.78        9.46      2.00 o 
   3   2  16       53.15       53.80      3.68 o 
   4   2  16        7.90       10.50      2.12 o 
 -11   3  16       13.55       12.14      2.16 o 
 -10   3  16      116.40      133.52      7.62 o 
  -9   3  16        2.17        0.27      1.17 o 
  -8   3  16       49.62       53.42      3.41 o 
  -7   3  16        1.20        0.68      1.77 o 
  -6   3  16       69.73       62.71      3.75 o 
  -5   3  16       31.53       25.57      3.70 o 
  -4   3  16       76.20       76.46      4.12 o 
  -3   3  16        0.26       -1.33      1.77 o 
  -2   3  16       27.23       26.89      3.01 o 
  -1   3  16        0.09        0.93      2.36 o 
   0   3  16       11.80       14.72      3.00 o 
   1   3  16        4.76        9.16      2.80 o 
   2   3  16       60.27       63.94      5.15 o 
   3   3  16        2.98       -2.30      2.48 o 
 -10   4  16       31.93       30.09      4.24 o 
  -9   4  16      157.29      179.92      7.76 o 
  -8   4  16        4.61        8.62      3.57 o 
  -7   4  16       20.39       21.80      2.88 o 
  -6   4  16        4.66        2.83      2.04 o 
  -5   4  16       15.08        7.17      2.33 o 
  -4   4  16        0.99        3.08      2.15 o 
  -3   4  16        5.92        3.69      2.68 o 
  -2   4  16        2.00        4.46      2.85 o 
  -1   4  16       47.25       54.19      6.34 o 
   0   4  16       10.75        8.28      2.47 o 
   1   4  16       61.95       79.28      5.27 o 
  -5   5  16       29.09       28.72      3.34 o 
  -4   5  16        6.69        3.66      2.47 o 
 -12   1  17        0.02        1.82      6.27 o 
  -9   1  17       16.84       26.47      3.00 o 
  -8   1  17        1.13        1.01      1.35 o 
  -7   1  17        0.02       -0.39      1.45 o 
  -6   1  17        1.35       -0.90      1.90 o 
  -5   1  17       14.21        9.20      2.15 o 
  -4   1  17        0.31        1.94      1.81 o 
  -3   1  17       20.69       12.58      2.97 o 
  -2   1  17       11.44       10.93      2.15 o 
  -1   1  17        1.33        1.90      1.57 o 
   0   1  17        0.00       -1.15      1.50 o 
   1   1  17        2.32        1.33      1.73 o 
   2   1  17        0.03       -1.23      2.23 o 
   3   1  17        6.15        5.77      1.95 o 
 -11   2  17        1.66        1.79      3.14 o 
 -10   2  17       32.30       41.04      4.08 o 
  -9   2  17        6.50        9.10      2.04 o 
  -8   2  17        7.82        5.07      1.89 o 
  -7   2  17       11.48        8.74      2.53 o 
  -6   2  17        3.54        2.57      1.89 o 
  -5   2  17        2.62        1.17      2.36 o 
  -4   2  17        5.32        7.55      2.23 o 
  -3   2  17        1.97        4.58      1.97 o 
  -2   2  17       54.61       51.32      4.49 o 
  -1   2  17        3.41       -0.06      2.20 o 
   0   2  17        6.44        1.34      1.97 o 
   1   2  17        2.74        1.69      2.04 o 
   2   2  17       40.46       53.57      3.70 o 
 -10   3  17        0.15        1.42      3.36 o 
  -9   3  17       15.43       24.90      2.82 o 
  -8   3  17        4.80        4.20      2.39 o 
  -7   3  17       19.49       15.36      3.09 o 
  -6   3  17       15.46       15.27      2.42 o 
  -5   3  17       28.35       27.39      2.99 o 
  -4   3  17        0.09        0.57      2.36 o 
  -3   3  17      137.47      126.68      5.34 o 
  -2   3  17        9.73       12.25      2.56 o 
  -1   3  17        9.44        8.30      3.00 o 
   0   3  17        9.20       18.86      3.58 o 
   1   3  17       10.68       18.44      3.32 o 
  -7   4  17       58.22       63.98      4.41 o 
  -6   4  17       44.88       51.86      3.93 o 
  -5   4  17       70.73       76.66      4.27 o 
  -4   4  17        5.06        6.13      2.41 o 
  -3   4  17        5.72        8.81      2.59 o 
  -2   4  17       53.89       65.18      4.38 o 
 -10   0  18        4.68        1.34      3.14 o 
  -9   0  18        0.05       -1.34      2.69 o 
  -8   0  18        4.67        4.48      3.14 o 
  -7   0  18       11.79       17.03      4.03 o 
  -6   0  18       40.63       27.33      4.48 o 
  -5   0  18        3.18       -0.45      3.14 o 
  -4   0  18      102.34       89.17      7.62 o 
  -3   0  18        7.57        2.24      2.69 o 
  -2   0  18       17.19       11.22      4.26 o 
  -1   0  18       11.41        7.27      2.68 o 
   0   0  18       46.27       77.52      7.17 o 
   1   0  18        0.28        1.92      2.68 o 
  -9   1  18        5.20        3.85      2.36 o 
  -8   1  18       40.54       63.58      4.59 o 
  -7   1  18        4.55        1.15      2.91 o 
  -6   1  18        0.90        0.75      2.50 o 
  -5   1  18        5.49        3.67      2.36 o 
  -4   1  18      111.61      108.67      5.86 o 
  -3   1  18        7.61        8.66      2.07 o 
  -2   1  18       29.92       21.18      2.59 o 
  -1   1  18       11.11       13.90      2.41 o 
   0   1  18       35.83       37.60      6.96 o 
  -9   2  18       51.71       60.76      5.03 o 
  -8   2  18       22.29       33.85      3.08 o 
  -7   2  18        9.91       10.75      2.85 o 
  -6   2  18       62.01       43.47      4.27 o 
  -5   2  18        7.31        5.38      2.23 o 
  -4   2  18       70.46       63.21      6.50 o 
  -3   2  18       34.54       33.21      6.11 o 
  -2   2  18       21.13       22.06      3.51 o 
  -1   2  18       17.00       22.35      2.92 o 
  -7   3  18        0.22        2.69      2.74 o 
  -6   3  18       14.21       13.96      4.98 o 
  -5   3  18        0.01       -2.69      2.69 o 
  -4   3  18        5.38        4.21      2.30 o 
  -3   3  18        8.00        5.55      2.49 o 
  -7   1  19       25.45       38.26      3.95 o 
  -6   1  19        4.86        6.47      2.23 o 
  -5   1  19        3.09        1.12      1.97 o 
  -4   1  19        2.16        0.83      2.04 o 
  -3   1  19       33.35       30.15      5.99 o 
                                                 
